# Supplementary material for: The blessing and curse of “no strings attached”: An automated literature analysis of psychological health and non-attachmental work in the digitalization era
Source: PLoS One. 2024 Feb 8;19(2):e0298040. doi: 10.1371/journal.pone.0298040 (PMC10852238; doi:10.1371/journal.pone.0298040)
Supplement: S1 Data — (XLSX) [file pone.0298040.s003.xlsx]

## Sheet: Analyzed Literature
Title	Year	Author	Publication Title	DOI
'God Is Protecting Me horizontal ellipsis And I Have Mace': Defensive Labour In Precarious Workplaces	2021	Ladegaard, I; Ravenelle, AJ; Schor, J	BRITISH JOURNAL OF CRIMINOLOGY	10.1093/bjc/azab080
'Having a thick skin is essential': mental health challenges for young apprentices in Australia	2021	Einboden, R; Choi, I; Ryan, R; Petrie, K; Johnston, D; Harvey, SB; Glozier, N; Wray, A; Deady, M	JOURNAL OF YOUTH STUDIES	10.1080/13676261.2020.1728240
'I am King': Financialisation and the paradox of precarious work	2013	Chan, S	ECONOMIC AND LABOUR RELATIONS REVIEW	10.1177/1035304613495622
'I wish I had a regular job': An exploratory study of entrepreneurial regret	2019	Hsu, DK; Shinnar, RS; Anderson, SE	JOURNAL OF BUSINESS RESEARCH	10.1016/j.jbusres.2018.11.006
'In the end you adapt to anything': Responses to narratives of resilience and entrepreneurship in post-recession Spain	2021	Oliva, M; Perez-Latorre, O; Besalu, R	EUROPEAN JOURNAL OF CULTURAL STUDIES	10.1177/13675494211034168
'It suits my needs': Self-employed individuals with psychiatric disabilities and small businesses	2019	Ostrow, Laysha; Smith, Carina; Penney, Darby; Shumway, Martha	Psychiatric Rehabilitation Journal	10.1037/prj0000341
'The solitude absorbs and it oppresses': ‘Illegality’ and its implications on Latino immigrant day laborers' social isolation, loneliness and health	2021	Negi, Nalini Junko; Siegel, Jennifer L.; Sharma, Priya B.; Fiallos, Gabriel	Social Science & Medicine	10.1016/j.socscimed.2021.113737
'When the stomach is full we look for respect': perceptions of 'good work' in the urban informal sectors of three developing countries	2017	Monteith, W; Giesbert, L	WORK EMPLOYMENT AND SOCIETY	10.1177/0950017016650606
‘German angst’ vs ‘danish easy-going’? On the role and relevance of insecurity and uncertainty in the lives of freelancers in denmark and germany	2012	Fersch, Barbara	Sociology	10.1177/0038038512437894
"Caught in the Same Webs"-Service Providers' Insights on Gender-Based and Structural Violence Among Female Temporary Foreign Workers in Canada	2018	Robillard, C; McLaughlin, J; Cole, DC; Vasilevska, B; Gendron, R	JOURNAL OF INTERNATIONAL MIGRATION AND INTEGRATION	10.1007/s12134-018-0563-3
"HALF A LOAF IS BETTER THAN NOTHING": THE RISKS AND RESILIENCE OF DAY LABOURERS IN CAPE TOWN	2019	Mapendere; Schenck, C; Blaauw, D	SOCIAL WORK-MAATSKAPLIKE WERK	10.15270/55-3-742
"It's Totally Destroyed Our Life": Exploring the Pathways and Mechanisms Between Precarious Employment and Health and Well-being Among Immigrant Men and Women in Toronto	2018	Premji, S	INTERNATIONAL JOURNAL OF HEALTH SERVICES	10.1177/0020731417730011
"Surfeiting, the appetite may sicken": entrepreneurship and happiness	2014	Naude, W; Amoros, JE; Cristi, O	SMALL BUSINESS ECONOMICS	10.1007/s11187-013-9492-x
"They Dumped Me Like Trash": The Social and Psychological Toll of Victimization on Latino Day Laborers' Lives	2020	Negi, NJ; Siegel, J; Calderon, M; Thomas, E; Valdez, A	AMERICAN JOURNAL OF COMMUNITY PSYCHOLOGY	10.1002/ajcp.12406
"We work like antswe avoid being troublemaker": An exploratory inquiry on resilience of Chinese street vendors in the urban village	2018	Lin, S	INTERNATIONAL JOURNAL OF SOCIOLOGY AND SOCIAL POLICY	10.1108/IJSSP-01-2018-0008
"We're not uber:" control, autonomy, and entrepreneurship in the gig economy	2019	Ravenelle, AJ	JOURNAL OF MANAGERIAL PSYCHOLOGY	10.1108/JMP-06-2018-0256
"Working old-old": Psychological well-being, cognitive abilities and physical health of employed and self-employed Europeans aged 75	2021	Augner, Christoph	Work (Reading, Mass.)	10.3233/WOR-213518
A 'Dark Side' of Humane Entrepreneurship? Unveiling the Side Effects of Humane Entrepreneurship on Work-Life Balance	2022	Palumbo, R	JOURNAL OF ENTREPRENEURSHIP	10.1177/09713557211069304
A comparative benchmark model for SMEs: viable entrepreneur emotional intelligence	2021	Karia, Noorliza	Benchmarking: An International Journal	10.1108/BIJ-06-2020-0291
A COMPARATIVE STUDY OF PROFESSIONAL WELL-BEING IN AGENCY AND FREELANCE TRANSLATORS	2021	Bednarova-Gibova, K; Majherova, M	CADERNOS DE TRADUCAO	10.5007/2175-7968.2021.e76280
A comparative study of women entrepreneurship in transitional economies The case of China and Vietnam	2019	Zhu, L; Kara, O; Zhu, XW	JOURNAL OF ENTREPRENEURSHIP IN EMERGING ECONOMIES	10.1108/JEEE-04-2017-0027
A comparison of work environment, job insecurity, and health between marginal part-time workers and full-time workers in Denmark using pooled register data	2021	Nielsen, HB; Gregersen, LS; Bach, ES; Dyreborg, J; Ilsoe, A; Larsen, TP; Pape, K; Pedersen, J; Garde, AH	JOURNAL OF OCCUPATIONAL HEALTH	10.1002/1348-9585.12251
A Conceptual Model of Social Entrepreneurial Motivation	2020	Blaga, SI	SCIENTIFIC ANNALS OF ECONOMICS AND BUSINESS	10.47743/saeb-2020-0029
A Convergent Study of Motivations, Success Factors and Issues of Foreign Entrepreneurs in South Korea	2015	Walcutt, Brandon	대한민국 내 외국인 기업가의 창업 동기부여 및 성공요인에 관한 융복합연구
A Crowd-Sourced Database of Coronamusic: Documenting Online Making and Sharing of Music During the COVID-19 Pandemic	2021	Hansen, NC; Treider, JMG; Swarbrick, D; Bamford, JS; Wilson, J; Vuoskoski, JK	FRONTIERS IN PSYCHOLOGY	10.3389/fpsyg.2021.684083
A first look at parental work schedules and children’s well-being in contemporary China	2020	Han, Wen-Jui	Community, Work & Family	10.1080/13668803.2018.1531826
A fresh look at self-employment, stress and health: accounting for self-selection, time and gender	2020	Stephan, U; Li, J; Qu, JJ	INTERNATIONAL JOURNAL OF ENTREPRENEURIAL BEHAVIOR & RESEARCH	10.1108/IJEBR-06-2019-0362
A look at the social entrepreneur: the effects of resilience and power distance personality traits on consumers' perceptions of corporate social sustainability	2021	Vizcaino, FV; Cardenas, JJ; Cardenas, M	INTERNATIONAL ENTREPRENEURSHIP AND MANAGEMENT JOURNAL	10.1007/s11365-019-00626-0
A motivational theory perspective on entrepreneurial intentions: a gender comparative study	2021	Arshad, M; Farooq, M; Atif, M; Farooq, O	GENDER IN MANAGEMENT	10.1108/GM-12-2019-0253
A Multilevel Approach Linking Entrepreneurial Contexts to Subjective Well-Being: Evidence from Rural Chinese Entrepreneurs	2021	Xu, Feng; He, Xiaogang; Yang, Xueru	Journal of Happiness Studies	10.1007/s10902-020-00283-z
A PILOT PROFILE OF THE SOCIAL ENTREPRENEUR IN THE CONSTANTLY CHANGING ROMANIAN ECONOMY	2015	Tigu, G; Iorgulescu, MC; Ravar, AS; Lile, R	AMFITEATRU ECONOMIC
A Plea for the Need to Investigate the Health Effects of Gig-Economy	2021	Freni-Sterrantino, A; Salerno, V	FRONTIERS IN PUBLIC HEALTH	10.3389/fpubh.2021.638767
A Protocol for Development of Holistic-Entrepreneur Graduates: Emotional Intelligence Perspectives	2021	Mohamad, NH; Ibrahim, B; Selamat, A; Ismail, A; Kadir, ZA	JOURNAL OF TECHNICAL EDUCATION AND TRAINING	10.30880/jtet.2021.13.01.004
A Psychosocial Lens on an Indigenous Initiative to Address Menstrual Health and Hygiene in Indian Villages	2020	Bhagwat, A; Jijina, P	SOCIAL WORK IN PUBLIC HEALTH	10.1080/19371918.2020.1738972
A qualitative investigation of microentrepreneurship in the sharing economy	2019	Zhang, TT; Bufquin, D; Lu, C	INTERNATIONAL JOURNAL OF HOSPITALITY MANAGEMENT	10.1016/j.ijhm.2019.01.010
A qualitative study of stress in individuals self-employed in solo businesses	2015	Schonfeld, Irvin Sam; Mazzola, Joseph J	Journal of occupational health psychology	10.1037/a0038804
A Qualitative Study: Military Veterans and Franchise Ownership	2020	McDermott, MJ; Jackson, J	QUALITATIVE REPORT	10.46743/2160-3715/2020.3287
A relational perspective on women's empowerment: Intimate partner violence and empowerment among women entrepreneurs in Vietnam	2020	Huis, MA; Hansen, N; Lensink, R; Otten, S	BRITISH JOURNAL OF SOCIAL PSYCHOLOGY	10.1111/bjso.12348
A social licence for the sharing economy	2019	Baumber, A; Scerri, M; Schweinsberg, S	TECHNOLOGICAL FORECASTING AND SOCIAL CHANGE	10.1016/j.techfore.2019.05.009
A Structural-Environmental Model of Alcohol and Substance-Related Sexual HIV Risk in Latino Migrant Day Laborers	2020	Organista, Kurt C; Jung, Woojin; Neilands, Torsten B	AIDS and behavior	10.1007/s10461-020-02876-4
A systematic literature review of determinants of immigrant entrepreneurship motivations	2021	Duan, Carson; Kotey, Bernice; Sandhu, Kamaljeet	Journal of Small Business & Entrepreneurship
A Systematic Literature Review of Emotional Intelligence and Entrepreneurial Abilities	2018	Chirania, Virat; Dhal, Sunil Kumar	Journal of Entrepreneurship & Management
Absorbed in technology but digitally overloaded: Interplay effects on gig workers' burnout and creativity	2021	Bunjak, A; Černe, M; Popovič, A	INFORMATION & MANAGEMENT	10.1016/j.im.2021.103533
ACADEMIC ENTREPRENEURSHIP: THE ROLES OF IDENTITY, MOTIVATION, CHAMPIONING, EDUCATION, WORK-LIFE BALANCE, AND ORGANIZATIONAL JUSTICE	2018	Balven, R; Fenters, V; Siegel, DS; Waldman, D	ACADEMY OF MANAGEMENT PERSPECTIVES	10.5465/amp.2016.0127
Academic Stress, Risk Taking Propensity and Internal Locus of Control in Mexican and Bolivian University Entrepreneurs	2020	Ramirez, MAN	EUROPEAN JOURNAL OF CONTEMPORARY EDUCATION	10.13187/ejced.2020.4.854
Access to resources and entrepreneurial well-being: A self-efficacy approach	2020	Marshall, DR; Meek, WR; Swab, RG; Markin, E	JOURNAL OF BUSINESS RESEARCH	10.1016/j.jbusres.2020.08.015
Achieving aging well through senior entrepreneurship: a three-country empirical study	2021	Zhu, Y; Collins, A; Xu, ZX; Sardana, D; Cavusgil, ST	SMALL BUSINESS ECONOMICS	10.1007/s11187-021-00564-8
Adaptation of an entrepreneurial motivation scale into Spanish	2016	Boada-Grau, J; Sanchez-Garcia, JC; Viardot, E; Boada-Cuerva, M; Vigil-Colet, A	ANALES DE PSICOLOGIA	10.6018/analesps.32.2.217341
ADHD symptoms and entrepreneurial intention among Vietnamese college students: an empirical study	2021	Duong, CD; Le, TL	JOURNAL OF ENTREPRENEURSHIP IN EMERGING ECONOMIES	10.1108/JEEE-02-2021-0049
ADHD Symptoms, Entrepreneurial Orientation (EO), and Firm Performance	2021	Yu, Wei; Wiklund, Johan; Pérez-Luño, Ana	Entrepreneurship: Theory & Practice	10.1177/1042258719892987
ADHD symptoms, entrepreneurial passion, and entrepreneurial performance	2021	Hatak, Isabella; Chang, Manling; Harms, Rainer; Wiklund, Johan	Small Business Economics	10.1007/s11187-020-00397-x
ADHD-like behavior and entrepreneurial intentions	2015	Verheul, Ingrid; Block, Joern; Burmeister-Lamp, Katrin; Thurik, Roy; Tiemeier, Henning; Turturea, Roxana	Small Business Economics	10.1007/s11187-015-9642-4
ADHD-Related Neurodiversity and the Entrepreneurial Mindset	2021	Moore, Curt B.; McIntyre, Nancy H.; Lanivich, Stephen E.	Entrepreneurship: Theory & Practice	10.1177/1042258719890986
ADHD, impulsivity and entrepreneurship	2017	Wiklund, Johan; Yu, Wei; Tucker, Reginald; Marino, Louis D.	Journal of Business Venturing	10.1016/j.jbusvent.2017.07.002
Adoption of ride-sharing apps by Chinese taxi drivers and its implication for the equality and wellbeing in the sharing economy	2019	Liu, XC; Xu, WW	CHINESE JOURNAL OF COMMUNICATION	10.1080/17544750.2018.1524392
Advancing entrepreneurial career success: the role of passion, persistence, and risk-taking propensity	2021	Al Issa, HE	ENTREPRENEURIAL BUSINESS AND ECONOMICS REVIEW	10.15678/EBER.2021.090209
Affect spin, entrepreneurs' well-being, and venture goal progress: The moderating role of goal orientation	2017	Uy, Marilyn A.; Sun, Shuhua; Foo, Maw-Der	Journal of Business Venturing	10.1016/j.jbusvent.2016.12.001
Agents of change	2012	Gerschlager, C	JOURNAL OF EVOLUTIONARY ECONOMICS	10.1007/s00191-011-0262-0
Agony and Ecstasy in the Gig Economy: Cultivating Holding Environments for Precarious and Personalized Work Identities	2019	Petriglieri, G; Ashford, SJ; Wrzesniewski, A	ADMINISTRATIVE SCIENCE QUARTERLY	10.1177/0001839218759646
Alternative Work Arrangements and Job Satisfaction	2019	Carleton, Cheryl; Kelly, Mary	Atlantic Economic Journal	10.1007/s11293-019-09628-3
Ambivalent influencers: Feeling rules and the affective practice of anxiety in social media influencer work	2022	Lehto, M	EUROPEAN JOURNAL OF CULTURAL STUDIES	10.1177/1367549421988958
American Military Veteran Entrepreneurs: A Comprehensive Profile of Demographic, Service History, and Psychosocial Characteristics	2017	Heinz, AJ; Freeman, MA; Harpaz-Rotem, I; Pietrzak, RH	MILITARY PSYCHOLOGY	10.1037/mil0000195
Amir's Life Story: Resilience and Other Soft Skills Development to Thrive, Despite Vulnerable Beginnings	2019	Zainal-Abidin, Y; Awang-Hashim, R; Nordin, H	QUALITATIVE REPORT	10.46743/2160-3715/2019.3731
An emotion based approach to assessing entrepreneurial education	2014	Lackéus, Martin	International Journal of Management Education (Elsevier Science)	10.1016/j.ijme.2014.06.005
An Emotional Experience of Entrepreneurship: Self-Construal, Emotion Regulation, and Expressions to Anticipatory Emotions	2017	Zampetakis, Leonidas A.; Kafetsios, Konstantinos; Lerakis, Manolis; Moustakis, Vassilis S.	Journal of Career Development	10.1177/0894845316640898
An emotional intelligence model of entrepreneurial coping strategies	2021	Pathak, S; Goltz, S	INTERNATIONAL JOURNAL OF ENTREPRENEURIAL BEHAVIOR & RESEARCH	10.1108/IJEBR-01-2020-0017
An Emotions Perspective for Advancing the Fields of Family Business and Entrepreneurship	2016	Shepherd, Dean A.	Family Business Review	10.1177/0894486516634943
An empirical analysis of the factors affecting social entrepreneurial intentions	2017	Tiwari, P; Bhat, AK; Tikoria, J	JOURNAL OF GLOBAL ENTREPRENEURSHIP RESEARCH	10.1186/s40497-017-0067-1
An Empirical Investigation on inculcating Women Entrepreneurial Success Factors using Partial Least Squares-Structural Equation Modeling	2019	Murad, M; Li, C; Javed, H; Firdousi, SF; Ashraf, SF	PACIFIC BUSINESS REVIEW INTERNATIONAL
An Empirical Investigation on the Psychological Antecedents of Social Entrepreneurship	2020	Kim, A; Moon, CW; Kim, SK; Koh, YS; Shin, J	ENTREPRENEURSHIP RESEARCH JOURNAL	10.1515/erj-2017-0129
An entrepreneurial career impacts on job and family satisfaction	2019	Padovez-Cualheta, L; Borges, C; Camargo, A; Tavares, L	RAUSP MANAGEMENT JOURNAL	10.1108/RAUSP-09-2018-0081
An exploration of changing student entrepreneurial motivators - a longitudinal analysis	2022	Belchior, RF; Lyons, R	INTERNATIONAL JOURNAL OF ENTREPRENEURIAL BEHAVIOR & RESEARCH	10.1108/IJEBR-05-2021-0417
An Exploration of Stress: Leveraging Online Data from Crowdsourcing Platforms	2021	Roddy, J; Robinson, S	FRONTIERS IN ARTIFICIAL INTELLIGENCE	10.3389/frai.2021.591529
An Exploration of the Motivations and Expectation Gaps of Mompreneurs	2012	Jean, Melissa; Forbes, Caroline S.	Journal of Business Diversity
An exploratory study of core self-evaluation and entrepreneurial motivation	2019	Crawford, A	ANATOLIA-INTERNATIONAL JOURNAL OF TOURISM AND HOSPITALITY RESEARCH	10.1080/13032917.2018.1517266
An investigation into the role of emotion in leadership development for entrepreneurs A four interface model	2016	Huxtable-Thomas, LA; Hannon, PD; Thomas, SW	INTERNATIONAL JOURNAL OF ENTREPRENEURIAL BEHAVIOR & RESEARCH	10.1108/IJEBR-12-2014-0227
An unusual job for a woman? Female entrepreneurs in scientific, engineering and technology sectors	2015	Martin, L; Wright, L; Beaven, Z; Matlay, H	INTERNATIONAL JOURNAL OF ENTREPRENEURIAL BEHAVIOUR & RESEARCH	10.1108/IJEBR-08-2011-0095
ANALYSIS OF ENTREPRENEUR'S MOTIVATION TO START BUSINESS (COMPARATIVE STUDIES IN LATVIA IN COMPARISON WITH CANADA, USA, MEXICO)	2014	Sloka, Biruta; Kantane, Inara; Avotins, Valdis; Jermolajeva, Elita	European Integration Studies
Analysis of Entrepreneurial Motivation on Entrepreneurial Psychology in the Context of Transition Economy	2021	Shi, Baisheng; Wang, Tao	Frontiers in psychology	10.3389/fpsyg.2021.680296
ANALYSIS OF MOTIVATIONAL FACTORS OF MSMEs ENTREPRENEURS TO BE HALALPRENEURS	2020	Anwari, Mumtaz; Hati, Rahayu Hijrah	International Journal of Business & Society
Analysis of the impact of referral-based recruitment on job attitudes and turnover in temporary agency workers	2018	Gonzalez, L; Rivares, L	EMPLOYEE RELATIONS	10.1108/ER-11-2016-0212
Antecedents and consequences of adolescents' motivations to join the family business	2013	Schroder, E; Schmitt-Rodermund, E	JOURNAL OF VOCATIONAL BEHAVIOR	10.1016/j.jvb.2013.07.006
Anticipated emotions and their effects on risk and opportunity evaluations	2020	Riquelme, HE; Alqallaf, A	JOURNAL OF INTERNATIONAL ENTREPRENEURSHIP	10.1007/s10843-019-00262-3
Anxiety, panic and self-optimization: Inequalities and the YouTube algorithm	2018	Bishop, S	CONVERGENCE-THE INTERNATIONAL JOURNAL OF RESEARCH INTO NEW MEDIA TECHNOLOGIES	10.1177/1354856517736978
Appealing to the Crowd: Motivation Message Framing and Crowdsourcing Performance in Retail Operations	2021	Ta, Ha; Esper, Terry L.; Tokar, Travis	Production & Operations Management	10.1111/poms.13423
Appraisals matter: relationships between entrepreneurs' stress appraisals and venture-based outcomes	2021	Bennett, AA; Lanivich, SE; Gharagozloo, MMM; Akbulut, Y	INTERNATIONAL JOURNAL OF ENTREPRENEURIAL BEHAVIOR & RESEARCH	10.1108/IJEBR-03-2020-0133
Are Chinese Entrepreneurs Happier than Employees? Evidence Based on a National Workforce Survey in China	2020	Xia, Chang-Lan; Wu, Tung-Ju; Wei, An-Pin; Wu, Pei-Guan	International journal of environmental research and public health	10.3390/ijerph18010179
Are entrepreneurs born or made? The influence of personality	2020	Lopez-Nunez, MI; Rubio-Valdehita, S; Aparicio-Garcia, ME; Diaz-Ramiro, EM	PERSONALITY AND INDIVIDUAL DIFFERENCES	10.1016/j.paid.2019.109699
Are false own-account workers less job satisfied than true ones?	2018	Millán, Ana; Millán, José María; Román, Concepción	Applied Economics Letters	10.1080/13504851.2017.1388902
Are founder-CEOs resilient to crises? The impact of founder-CEO succession on new firm survival	2022	Honjo, Yuji; Kato, Masatoshi	International Small Business Journal: Researching Entrepreneurship	10.1177/02662426211050794
Are Individuals with Low Trait Anxiety Better Suited to On-Call Work?	2020	Sprajcer, M; Jay, SM; Vincent, GE; Zhou, X; Vakulin, A; Lack, L; Ferguson, SA	CLOCKS & SLEEP	10.3390/clockssleep2040035
Are newly self-employed overly optimistic about their future well-being?	2021	Odermatt, R; Powdthavee, N; Stutzer, A	JOURNAL OF BEHAVIORAL AND EXPERIMENTAL ECONOMICS	10.1016/j.socec.2021.101779
Are There Differences and Complementarities between Senior and Young Entrepreneurs? An Intergenerational Perspective	2021	Perez-Encinas, A; Bueno, Y; Santos, B; Nieto-Mejia, C	SUSTAINABILITY	10.3390/su13095202
Are work stressors and emotional exhaustion driving exit intentions among business owners?	2021	Sardeshmukh, Shruti R.; Goldsby, Michael; Smith, Ronda M.	Journal of Small Business Management	10.1111/jsbm.12477
Are you happy yet? Entrepreneurs’ subjective well-being	2016	Sherman, Cynthia L.; Randall, Craig; Kauanui, Sandra K.	Journal of Management, Spirituality & Religion	10.1080/14766086.2015.1043575
Association Between Unpredictable Work Schedules and Depressive Symptoms in Korea	2021	Lee, HE; Kawachi, I	SAFETY AND HEALTH AT WORK	10.1016/j.shaw.2021.01.008
Association of weekly working hours with poor psychological well-being and moderation by employment status in Korean workers	2021	Park, J; Kim, Y	INDUSTRIAL HEALTH	10.2486/indhealth.2021-0019
Associations of Tipped and Untipped Service Work With Poor Mental Health in a Nationally Representative Cohort of Adolescents Followed Into Adulthood	2018	Andrea, SB; Messer, LC; Marino, M; Boone-Heinonen, J	AMERICAN JOURNAL OF EPIDEMIOLOGY	10.1093/aje/kwy123
Attention deficit hyperactivity disorder (ADHD) and earnings in later-life self-employment	2021	Patel, Pankaj C.; Rietveld, Cornelius A.; Verheul, Ingrid	Entrepreneurship Theory & Practice	10.1177/1042258719888641
Attention Deficit/Hyperactivity Disorder (ADHD) and Entrepreneurship	2018	Antshel, Kevin M.	Academy of Management Perspectives	10.5465/amp.2016.0144
Attention-deficit/hyperactivity disorder (ADHD) symptoms and academic entrepreneurial preference: is there an association?	2019	Canits, I; Bernoster, I; Mukerjee, J; Bonnet, J; Rizzo, U; Rosique-Blasco, M	SMALL BUSINESS ECONOMICS	10.1007/s11187-018-0057-x
Attention‐Deficit Hyperactivity Disorder Symptoms and Entrepreneurial Orientation: A Replication Note	2020	Wismans, Annelot; Thurik, Roy; Verheul, Ingrid; Torrès, Olivier; Kamei, Katsuyuki	Applied Psychology: An International Review	10.1111/apps.12247
Attitudes towards entrepreneurship among the students of Thailand: an entrepreneurial attitude orientation approach	2021	Soomro, BA; Memon, M; Shah, N	EDUCATION AND TRAINING	10.1108/ET-01-2020-0014
Battling discrimination and social isolation: psychological distress among Latino day laborers	2013	Negi, Nalini Junko	American journal of community psychology	10.1007/s10464-012-9548-0
Be fearless: Positive affect as a mediator between venturesomeness and self-efficacy in future entrepreneurs and managers	2018	Basinska, BA; Daderman, AM	EUROPEAN REVIEW OF APPLIED PSYCHOLOGY-REVUE EUROPEENNE DE PSYCHOLOGIE APPLIQUEE	10.1016/j.erap.2018.08.001
Becoming self-employed from inactivity: an in-depth analysis of satisfaction	2021	Justo, Raquel; Congregado, Emilio; Román, Concepción	Small Business Economics	10.1007/s11187-019-00212-2
Behavioral and Mental Health outcomes from an RCT of a Youth Entrepreneurship Intervention among Native American Adolescents	2020	Tingey, L; Larzelere, F; Goklish, N; Rosenstock, S; Mayo-Wilson, LJ; O'Keefe, V; Pablo, E; Goklish, W; Grass, R; Sprengeler, F; Ingalls, A; Craig, M; Barlow, A	CHILDREN AND YOUTH SERVICES REVIEW	10.1016/j.childyouth.2020.105603
Behavioral disinhibition and nascent venturing: Relevance and initial effects on potential resource providers	2016	Lerner, DA	JOURNAL OF BUSINESS VENTURING	10.1016/j.jbusvent.2015.11.001
Being your own boss and bossing others: the moderating effect of managing others on work meaning and autonomy for the self-employed and employees	2021	Nikolova, M; Nikolaev, B; Boudreaux, C	SMALL BUSINESS ECONOMICS	10.1007/s11187-021-00597-z
Benefits and Costs of Happy Entrepreneurs: The Dual Effect of Entrepreneurial Identity on Entrepreneurs' Subjective Well-Being	2021	Yang, Hongtao; Zhang, Lei; Wu, Yenchun Jim; Shi, Hangyu	Frontiers in psychology	10.3389/fpsyg.2021.767164
Between- and within-person consequences of daily entrepreneurial stressors on discrete emotions in entrepreneurs: The moderating role of personality	2021	Xu, Feng; Kellermanns, Franz W; Jin, Linlin	Stress and health : journal of the International Society for the Investigation of Stress	10.1002/smi.3118
Beyond Occupational Hazards: Abuse of Day Laborers and Health	2020	Haro, Alein Y; Kuhn, Randall; Rodriguez, Michael A; Theodore, Nik; Melendez, Edwin; Valenzuela, Abel Jr	Journal of immigrant and minority health	10.1007/s10903-020-01094-3
Beyond the vocational fragments: Creative work, precarious labour and the idea of 'Flexploitation'	2013	Morgan, G; Wood, J; Nelligan, P	ECONOMIC AND LABOUR RELATIONS REVIEW	10.1177/1035304613500601
Body mass index, blood pressure, and glucose and lipid metabolism among permanent and fixed-term workers in the manufacturing industry: a cross-sectional study	2014	Inoue, M; Minami, M; Yano, E	BMC PUBLIC HEALTH	10.1186/1471-2458-14-207
Bottom-up grassroots innovation in transport: motivations, barriers and enablers	2012	Ross, Tracy; Mitchell, Valerie A.; May, Andrew J.	Transportation Planning & Technology	10.1080/03081060.2012.680820
Bouncing Back from Failure: Entrepreneurial Resilience and the Internationalisation of Subsequent Ventures Created by Serial Entrepreneurs	2019	Lafuente, Esteban; Vaillant, Yancy; Vendrell‐Herrero, Ferran; Gomes, Emanuel	Applied Psychology: An International Review	10.1111/apps.12175
Bouncing Back' From a Loss: Entrepreneurial Orientation, Emotions, and Failure Narratives	2015	Wolfe, Marcus T.; Shepherd, Dean A.	Entrepreneurship: Theory & Practice	10.1111/etap.12057
Brain Health Living Labs	2021	Richardson, S; Sinha, A; Vahia, I; Dawson, W; Kaye, J; Reynolds, CF; Smith, E; Cummings, J; Berk, M; Lavretsky, H; Eyre, HA	AMERICAN JOURNAL OF GERIATRIC PSYCHIATRY	10.1016/j.jagp.2020.11.010
Breaking monotony with meaning: Motivation in crowdsourcing markets	2013	Chandler, Dana; Kapelner, Adam	Journal of Economic Behavior & Organization	10.1016/j.jebo.2013.03.003
Bridging the Research Gap-A Framework for Assessing Entrepreneurial Competencies Based on Self-Esteem and Self-Efficacy	2021	Seikkula-Leino, J; Salomaa, M	EDUCATION SCIENCES	10.3390/educsci11100572
Bringing politics and evidence together: policy entrepreneurship and the conception of the At Home/Chez Soi Housing First Initiative for addressing homelessness and mental illness in Canada	2013	Macnaughton, Eric; Nelson, Geoffrey; Goering, Paula	Social science & medicine (1982)	10.1016/j.socscimed.2013.01.033
Brothers and broken dreams: Men, masculinity, and emotions in platform capitalism	2022	Dinh, TTQ; Tienari, J	GENDER WORK AND ORGANIZATION	10.1111/gwao.12786
Build the Hill: How the Resilient Entrepreneur Can Persevere	2020	Diamond, AM	JOURNAL OF PRIVATE ENTERPRISE
Burning out in emotional capitalism: Appropriation of gangqing and renqing in the Chinese platform economy	2021	Tang, L	JOURNAL OF SOCIOLOGY	10.1177/14407833211044568
Business Area Changes and Entrepreneurial Persistence in Ecology- and Food-Related Industries: Knowledge Heterogeneity and Emotion Perspectives	2018	Chen, HM; Tsai, FS; Ling, HC	SUSTAINABILITY	10.3390/su10040929
BUSINESS CONTINUITY, MOTIVATION, AND SOCIAL CONDITIONS OF YOUNG ENTREPRENEURS	2019	Rahmatiah; Wiroto, DW; Taan, H	ECONOMICS & SOCIOLOGY	10.14254/2071-789X.2019/12-4/10
Business Owner-Managers' Job Autonomy and Job Satisfaction: Up, Down or No Change?	2020	Sawang, S; O'Connor, PJ; Kivits, RA; Jones, P	FRONTIERS IN PSYCHOLOGY	10.3389/fpsyg.2020.01506
Business Success for Creative and Cultural Entrepreneurs: Influences of Individual- and Firm-Related Factors on Revenue and Satisfaction	2020	Höllen, Max; Lengfeld, Christian; Konrad, Elmar D.	International Journal of Arts Management
Caballerismo may protect against the role of machismo on Mexican day laborers’ self-esteem	2014	Ojeda, Lizette; Piña-Watson, Brandy	Psychology of Men & Masculinity	10.1037/a0033450
Can ecological entrepreneurship address ecological anxieties?	2020	Dash, AK; Kumar, V	AGATHOS-AN INTERNATIONAL REVIEW OF THE HUMANITIES AND SOCIAL SCIENCES
Can entrepreneurship bring happiness? Evidence from China	2020	Zhao, Daping; Jiang, Jialing; Yin, Zhichao	Economic Modelling	10.1016/j.econmod.2019.12.009
Can intervention in emotional competences increase employability prospects of unemployed adults?	2015	Hodzic, S; Ripoll, P; Lira, E; Zenasni, F	JOURNAL OF VOCATIONAL BEHAVIOR	10.1016/j.jvb.2015.02.007
CAN JOY BUY YOU MONEY? THE IMPACT OF THE STRENGTH, DURATION, AND PHASES OF AN ENTREPRENEUR'S PEAK DISPLAYED JOY ON FUNDING PERFORMANCE	2019	Jiang, L; Yin, DZ; Liu, D	ACADEMY OF MANAGEMENT JOURNAL	10.5465/amj.2017.1423
Can prosocial motivation harm entrepreneurs' subjective well-being?	2019	Kibler, E; Wincent, J; Kautonen, T; Cacciotti, G; Obschonka, M	JOURNAL OF BUSINESS VENTURING	10.1016/j.jbusvent.2018.10.003
Can start-up motives influence social-ecological resilience in community-based entrepreneurship setting? Case of coastal shrimp farmers in Sri Lanka	2017	Galappaththi, IM; Galappaththi, EK; Kodithuwakku, SS	MARINE POLICY	10.1016/j.marpol.2017.09.024
Can the government enhance the happiness of entrepreneurs?: evidence from China	2020	Xiong, Li; Wu, Tingting; Li, Yulan; Chen, Hao	Journal of the Asia Pacific Economy	10.1080/13547860.2019.1643694
Can your network make you happy? Entrepreneurs’ business network utilization and subjective well‐being	2018	Newman, Alexander; Mole, Kevin F.; Ucbasaran, Deniz; Subramanian, Nachiappan; Lockett, Andy	British Journal of Management	10.1111/1467-8551.12270
Can't always get what I want: Cultural expectations of emotional support in entrepreneurship	2020	Klyver, Kim; Schenkel, Mark T; Nielsen, Mette Søgaard	International Small Business Journal: Researching Entrepreneurship	10.1177/0266242620915675
Career choice, growth and well-being of women entrepreneurs' community: insights on driving factors in India	2021	Banu, J; Baral, R	JOURNAL OF ENTERPRISING COMMUNITIES-PEOPLE AND PLACES IN THE GLOBAL ECONOMY	10.1108/JEC-12-2020-0206
Caught Between Autonomy and Insecurity: A Work-Psychological View on Resources and Strain of Small Business Owners in Germany	2020	Otto, K; Baluku, MM; Hunefeld, L; Kottwitz, MU	FRONTIERS IN PSYCHOLOGY	10.3389/fpsyg.2020.525613
Characteristics and experiences of off-site on-call work in relation to fatigue and sleep	2020	Ziebertz, Carla M.; Beckers, Debby G. J.; van Hooff, Madelon L. M.; Ruiters, Andrée; Kompier, Michiel A. J.; Geurts, Sabine A. E.	Gedrag en Organisatie	https://doi.org/10.5117/2020.033.001.004
Choosing recovery: postfeminist empowerment and the embodied self-brand		Swan, AL	FEMINIST MEDIA STUDIES	10.1080/14680777.2020.1870244
Chronic stress among Latino day laborers	2015	Galvan, Frank H.; Wohl, Amy Rock; Carlos, Juli-Ann; Chen, Ying-Tung	Hispanic Journal of Behavioral Sciences	10.1177/0739986314568782
Classifying coping among entrepreneurs: is it about time?	2019	Eager, B; Grant, SL; Maritz, A	JOURNAL OF SMALL BUSINESS AND ENTERPRISE DEVELOPMENT	10.1108/JSBED-02-2018-0064
CLEARING THE HURDLES IN THE ENTREPRENEURIAL RACE: THE ROLE OF RESILIENCE IN ENTREPRENEURSHIP EDUCATION	2019	Gonzalez-Lopez, MJ; Perez-Lopez, MC; Rodriguez-Ariza, L	ACADEMY OF MANAGEMENT LEARNING & EDUCATION	10.5465/amle.2016.0377
Climate change, Agrarian distress, and the role of digital labour markets: evidence from Bengaluru, Karnataka	2019	Surie, A; Sharma, LV	DECISION	10.1007/s40622-019-00213-w
Cognitive Bias, Entrepreneurial Emotion, and Entrepreneurship Intention	2020	Zhao, Yijun; Xie, Baoguo	Frontiers in psychology	10.3389/fpsyg.2020.00625
Collaborative fashion consumption - A synthesis and future research agenda	2021	Henninger, CE; Brydges, T; Iran, S; Vladimirova, K	JOURNAL OF CLEANER PRODUCTION	10.1016/j.jclepro.2021.128648
Collaborative innovation in the sharing economy Profiling social product development actors through classification modeling	2019	Abhari, K; Davidson, EJ; Xiao, B	INTERNET RESEARCH	10.1108/INTR-03-2018-0129
Collective Deliberations and Hearts on Fire: Experiential Knowledge Among Entrepreneurs and Organisations in the Mental Health Service User Movement	2022	Naslund, H	VOLUNTAS	10.1007/s11266-020-00233-6
College Students' Entrepreneurial Intention: Testing an Integrated Model of SDT and TPB	2019	Al-Jubari, I	SAGE OPEN	10.1177/2158244019853467
Comfort and shelter for all: a case of an entrepreneurial firm	2017	Joshi, M; Dixit, S; Sinha, A	JOURNAL OF ENTREPRENEURSHIP IN EMERGING ECONOMIES	10.1108/JEEE-03-2017-0021
Committed to the venture or the family? A study of entrepreneurial persistence in distressed ventures	2022	Coppens, K; Knockaert, M	SMALL BUSINESS ECONOMICS	10.1007/s11187-021-00486-5
Company size, work-home interference, and well-being of self-employed entrepreneurs	2017	Godin, Isabelle; Desmarez, Pierre; Mahieu, Celine	Archives of public health = Archives belges de sante publique	10.1186/s13690-017-0243-3
Comparative satisfaction among freelance and directly-employed Irish-language translators	2020	Moorkens, J	TRANSLATION & INTERPRETING-THE INTERNATIONAL JOURNAL OF TRANSLATION AND INTERPRETING	10.12807/ti.112201.2020.a04
Comparative well-being of the self-employed and paid employees in the USA	2021	Bencsik, Panka; Chuluun, Tuugi	Small Business Economics	10.1007/s11187-019-00221-1
Comparing Depressive Symptoms, Emotional Exhaustion, and Sleep Disturbances in Self-Employed and Employed Workers: Application of Approximate Bayesian Measurement Invariance	2020	Bergman, Louise E; Bernhard-Oettel, Claudia; Bujacz, Aleksandra; Leineweber, Constanze; Toivanen, Susanna	Frontiers in psychology	10.3389/fpsyg.2020.598303
Comparing styles and life satisfaction among faculty members of public universities and the self-employed people in Tehran	2017	Molaei, M; Hashemian, K; Farrukhzad, P	BIOSCIENCE BIOTECHNOLOGY RESEARCH COMMUNICATIONS	10(2):179-187
COMPARISON ANALYSIS OF THE FACTORS INFLUENCING ACADEMIC ENTREPRENEURIAL BEHAVIOR AMONG THE STUDENTS OF SHAHID RAJAEE TEACHER TRAINING UNIVERSITY AND FARHANGIYAN UNIVERSITY OF TEHRAN	2017	Tahmasbipoor, N; Taheri, A	INTERNATIONAL JOURNAL OF LIFE SCIENCE AND PHARMA RESEARCH
Comparison of crowdsourcing platforms from social-psychological and motivational perspectives	2020	Bakici, Tuba	International Journal of Information Management	10.1016/j.ijinfomgt.2020.102121
Comparison of occupational health problems of employees and self-employed individuals who work in different fields	2020	Park, J; Han, B; Kim, Y	ARCHIVES OF ENVIRONMENTAL & OCCUPATIONAL HEALTH	10.1080/19338244.2019.1577209
Competencies matter: modeling effective entrepreneurship in northeast of Italy small firms	2012	Camuffo, A; Gerli, F; Gubitta, P	CROSS CULTURAL MANAGEMENT-AN INTERNATIONAL JOURNAL	10.1108/13527601211195628
Complements or substitutes? Configurational effects of entrepreneurial activities and institutional frameworks on social well-being	2019	Deng, Wei; Liang, Qiao Zhuan; Fan, Pei Hua	Journal of Business Research	10.1016/j.jbusres.2018.11.003
CONCEPTUAL FRAMEWORK FOR QUALITY OF LIFE MANAGEMENT: SOCIAL ENTREPRENEURSHIP PERSPECTIVE	2012	Koponen, Daiva	Economics & Management	10.5755/j01.em.17.4.3002
Configurational Paths to Social Performance in SMEs: The Interplay of Innovation, Sustainability, Resources and Achievement Motivation	2017	Kraus, S; Burtscher, J; Niemand, T; Roig-Tierno, N; Syrja, P	SUSTAINABILITY	10.3390/su9101828
Conflict-induced entrepreneurial resilience, self-efficacy and the new social compact: a study of BoP micro-entrepreneurs in conflict zones	2021	Singh, Ramendra; Wani, Tahir; Ali, Saiyed Wajid; Khare, Apoorv	Decision (0304-0941)	10.1007/s40622-021-00282-w
Consequences of cross-cultural differences in perceived well-being for entrepreneurship	2021	Pathak, Saurav; Muralidharan, Etayankara	Journal of Business Research	10.1016/j.jbusres.2020.09.034
Consequences of Routine Work-Schedule Instability for Worker Health and Well-Being	2019	Schneider, D; Harknett, K	AMERICAN SOCIOLOGICAL REVIEW	10.1177/0003122418823184
Considering Education for Opportunity versus Necessity-based Entrepreneurs: Does Income Lead to Greater Entrepreneurial Well-Being?	2017	Olcay, Gökçen Arkalı; Kunday, Özlem	Business & Economics Research Journal	10.20409/berj.2017.81
Constructing an entrepreneurial life: liminality and emotional reflexivity in identity work	2019	Muhr, Sara Louise; De Cock, Christian; Twardowska, Magdalena; Volkmann, Christina	Entrepreneurship & Regional Development	10.1080/08985626.2019.1596348
Consumer motivations to create alternative consumption platforms	2020	Bajaj, N; Steel, M; Ogden, S; Rahman, K	AUSTRALASIAN MARKETING JOURNAL	10.1016/j.ausmj.2020.06.001
Contagion of Entrepreneurial Passion: Effects on Employee Outcomes	2020	Hubner, S; Baum, M; Frese, M	ENTREPRENEURSHIP THEORY AND PRACTICE	10.1177/1042258719883995
Content creation intention in digital participation based on identity management on Twitch	2020	Chou, SW; Lu, GY	BEHAVIOUR & INFORMATION TECHNOLOGY	10.1080/0144929X.2021.1937318
Contextual Influences on the Drinking of Male Latino Immigrant Day Laborers	2013	Worby, PA; Organista, KC	SUBSTANCE USE & MISUSE	10.3109/10826084.2013.765481
Contextualising Risk and Building Resilience: Returnees Versus Local Entrepreneurs in China	2020	Liu, Yipeng	Applied Psychology: An International Review	10.1111/apps.12177
Contextualizing Well-Being for Entrepreneurship	2021	Pathak, Saurav	Business & Society	10.1177/0007650320927688
Contingent Work and Its Contradictions: Towards a Moral Economy Framework	2012	Bolton, SC; Houlihan, M; Laaser, K	JOURNAL OF BUSINESS ETHICS	10.1007/s10551-012-1439-7
Contingent worker monetary influence, work attitudes and behavior	2019	Johnson, D; Lake, CJ	PERSONNEL REVIEW	10.1108/PR-05-2018-0170
Contingent workforce, organisational commitment and job satisfaction: Review, discussion and research agenda	2013	Llobet, Joan; Fito, M. Angels	Intangible Capital	10.3926/ic.475
Contributions of Mindfulness to Improvisational Behavior and Consequences on Business Performance and Stress of Entrepreneurs during Economic Downturn	2019	Charoensukmongkol, Peerayuth	Organization Management Journal (Emerald Publishing )	10.1080/15416518.2019.1661820
Coping with economic stress: Introduction to the special issue	2012	Klehe, Ute‐Christine; Vianen, Annelies E. M.; Zikic, Jelena	Journal of Organizational Behavior	10.1002/job.1816
Corrigendum: The Turker blues: Hidden factors behind increased depression rates among Amazon’s Mechanical Turkers	2020	Ophir, Yaakov; Sisso, Itay; Asterhan, Christa S. C.; Tikochinski, Refael; Reichart, Roi	Clinical Psychological Science	10.1177/2167702620936674
Counterfactual theory as an under-utilised analytical framework for studying precarious work experiences	2019	Manolchev, C; Teigen, K	PERSONNEL REVIEW	10.1108/PR-11-2017-0367
Counterfactual Thinking and Entrepreneurial Self-Efficacy: The Moderating Role of Self-Esteem and Dispositional Affect	2013	Arora, Punit; Haynie, J. Michael; Laurence, Gregory A.	Entrepreneurship: Theory & Practice	10.1111/j.1540-6520.2011.00472.x
COVID-19 to Green Entrepreneurial Intention: Role of Green Entrepreneurial Self-Efficacy, Optimism, Ecological Values, Social Responsibility, and Green Entrepreneurial Motivation	2021	Wang, Wenke; Cao, Qilin; Zhuo, Chaoyang; Mou, Yunhan; Pu, Zihao; Zhou, Yunhuan	Frontiers in psychology	10.3389/fpsyg.2021.732904
COVID-19: Small and medium enterprises challenges and responses with creativity, innovation, and entrepreneurship	2021	Thukral, E	STRATEGIC CHANGE-BRIEFINGS IN ENTREPRENEURIAL FINANCE	10.1002/jsc.2399
Crafting successful music careers: Insights from the professional lives of Australian pianists		Zhukov, K; Rowley, J	RESEARCH STUDIES IN MUSIC EDUCATION	10.1177/1321103X211034647
Creative entrepreneurs' artistic creativity and entrepreneurial alertness: the guanxi network perspective	2021	Chen, MH; Tseng, M	INTERNATIONAL JOURNAL OF ENTREPRENEURIAL BEHAVIOR & RESEARCH	10.1108/IJEBR-05-2020-0306
Creative entrepreneurs' perception of entrepreneurial motivation: a valuable insight for creative business incubators when supporting creative entrepreneurs' cooperation with other industries	2019	Urb, K	EUROPEAN JOURNAL OF CULTURAL MANAGEMENT AND POLICY
Creative Entrepreneurs' Well-Being, Opportunity Recognition and Absorptive Capacity: Self-Determination Theory Perspective	2020	Chen, Ming-Huei; Tseng, Min; Teng, Min-Jun	Entrepreneurship Research Journal	10.1515/erj-2018-0171
Creativity and Emotions as Drivers for Social Entrepreneurship	2020	Erro-Garcés, Amaya	Journal of Social Entrepreneurship	10.1080/19420676.2019.1640773
Creativity and Growth in: Edmund Phelps (2013), Mass Flourishing How Grassroots Innovation Created Jobs, Challenge and Change	2013	Godley, Andrew C.	International Journal of the Economics of Business	10.1080/13571516.2014.919737
Creativity of Participants in Crowdsourcing Communities: The Effects of Promotion Focus and Extrinsic Motivation	2020	Zou, Lingfei; Wei, Shaobo; Ke, Weiling; Wei, Kwok Kee	Journal of Database Management	10.4018/JDM.2020070103
Cross-level effects of entrepreneurial orientation and ambidexterity on the resilience of small business owners	2021	Gottschalck, N; Branner, K; Rolan, L; Kellermanns, F	JOURNAL OF SMALL BUSINESS MANAGEMENT	10.1080/00472778.2021.2002878
Cross-sectional Analyses of Self-employed and Directly Employed Workers' Job-specific Well-being in Creative and Corporate Workplaces	2021	Maguire, Larry; Hyland, John	DBS Business Review	10.13140/RG.2.2.22491.11042
Crowdfunding cultural and commercial entrepreneurs: an empirical study on motivation in distinct backer communities	2021	Bürger, Tobias; Kleinert, Simon	Small Business Economics	10.1007/s11187-020-00419-8
Crying on YouTube: Vlogs, self-exposure and the productivity of negative affect	2018	Berryman, R; Kavka, M	CONVERGENCE-THE INTERNATIONAL JOURNAL OF RESEARCH INTO NEW MEDIA TECHNOLOGIES	10.1177/1354856517736981
Cultivating Relationships with Startup Employees: The Role of Entrepreneurs' Leadership Communication	2021	Men, LR; Chen, ZF; Ji, YG	MANAGEMENT COMMUNICATION QUARTERLY	10.1177/08933189211017918
Cultural and community resources protect Latino migrant day laborers from discrimination-related distress	2019	Organista, Kurt C; Ngo, Samantha	Cultural diversity & ethnic minority psychology	10.1037/cdp0000211
Cultural organisations and the emotional labour of becoming entrepreneurial	2021	Ashton, D	POETICS	10.1016/j.poetic.2021.101534
Cumulative disadvantages of non-employment and non-standard work for career patterns and subjective well-being in retirement	2016	Ponomarenko, V	ADVANCES IN LIFE COURSE RESEARCH	10.1016/j.alcr.2016.06.003
Danger Zone Entrepreneurs: The Importance of Resilience and Self-Efficacy for Entrepreneurial Intentions	2014	Bullough, Amanda; Renko, Maija; Myatt, Tamara	Entrepreneurship: Theory & Practice	10.1111/etap.12006
Day laborers’ life satisfaction: The role of familismo, spirituality, work, health, and discrimination	2013	Ojeda, Lizette; Piña-Watson, Brandy	Cultural Diversity and Ethnic Minority Psychology	10.1037/a0032961
Declining Self-Employment in Japan Revisited: A Short Survey	2017	Kambayashi, R	SOCIAL SCIENCE JAPAN JOURNAL	10.1093/ssjj/jyw044
Deep-level diversity in entrepreneurial teams and the mediating role of conflicts on team efficacy and satisfaction	2020	Schoss, S; Urbig, D; Brettel, M; Mauer, R	INTERNATIONAL ENTREPRENEURSHIP AND MANAGEMENT JOURNAL	10.1007/s11365-020-00654-1
Definition of Success According to Women Entrepreneur in Malang, Indonesia	2020	Prajawati, MI; Wahjoedi, W; Wahyono, H; Sunaryanto, S	JOURNAL OF ASIAN FINANCE ECONOMICS AND BUSINESS	10.13106/jafeb.2020.vol7.no9.747
Depression among entrepreneurs: a scoping review	2021	Cubbon, Lauren; Darga, Kristin; Wisnesky, Uira Duarte; Dennett, Liz; Guptill, Christine	Small Business Economics	10.1007/s11187-020-00382-4
Depression and Entrepreneurial Exit	2018	Hessels, Jolanda; Rietveld, Cornelius A.; Thurik, A. Roy; Van Der Zwan, Peter	Academy of Management Perspectives	10.5465/amp.2016.0183
Depression and Risk for Problem Drinking in LatinoMigrant Day Laborers	2017	Organista, KC; Arreola, SG; Neilands, TB	SUBSTANCE USE & MISUSE	10.1080/10826084.2016.1276599
Determinants of job satisfaction for salaried and self-employed professionals in Finland	2013	Hytti, U; Kautonen, T; Akola, E	INTERNATIONAL JOURNAL OF HUMAN RESOURCE MANAGEMENT	10.1080/09585192.2012.723023
Determinants of job satisfaction: a European comparison of self-employed and paid employees	2013	Millán, José; Hessels, Jolanda; Thurik, Roy; Aguado, Rafael	Small Business Economics	10.1007/s11187-011-9380-1
Determinants of live streamers' continuance broadcasting intentions on Twitch: A self-determination theory perspective	2018	Zhao, Q; Chen, CD; Cheng, HW; Wang, JL	TELEMATICS AND INFORMATICS	10.1016/j.tele.2017.12.018
Determinants of Problem Drinking and Depression among Latino Day Laborers	2014	Bacio, G; Moore, A; Karno, M; Ray, L	SUBSTANCE USE & MISUSE	10.3109/10826084.2013.852577
Determinants of satisfaction among social entrepreneurs in e-Government services	2021	Sharma, R; Mishra, R; Mishra, A	INTERNATIONAL JOURNAL OF INFORMATION MANAGEMENT	10.1016/j.ijinfomgt.2021.102386
Developing Attitudes Toward an Entrepreneurial Career Through Mentoring: The Mediating Role of Entrepreneurial Self-Efficacy	2015	St-Jean, E; Mathieu, C	JOURNAL OF CAREER DEVELOPMENT	10.1177/0894845314568190
Developing Emotional Intelligence for Entrepreneurs: The Role of Entrepreneurship Development Programs	2015	Ghosh, Nitu Bose; Rajaram, Geetha	South Asian Journal of Management
Developing entrepreneurial resilience: implications for human resource development	2017	Lee, J; Wang, J	EUROPEAN JOURNAL OF TRAINING AND DEVELOPMENT	10.1108/EJTD-12-2016-0090
Developing Social Entrepreneurship as an Intervention to Enhance Disadvantaged Young People's Sense of Self-Worth and Career Competence in Hong Kong	2021	Tam, HL; Asamoah, E; Chan, AYF	APPLIED RESEARCH IN QUALITY OF LIFE	10.1007/s11482-021-09917-7
Developing the Entrepreneurial University through Positive Psychology and Social Enterprise: A Case Study of Curriculum Innovation in Russia	2017	Kazin, P; Hagen, S; Prichislenko, A; Zlenko, A	VOPROSY OBRAZOVANIYA-EDUCATIONAL STUDIES MOSCOW	10.17323/1814-9545-2017-3-110-131
Development and Preliminary Testing of a Promotora - Delivered, Spanish Language, Counseling Intervention for Heavy Drinking among Male, Latino Day Laborers	2016	Moore, AA; Karno, MP; Ray, L; Ramirez, K; Barenstein, V; Portillo, MJ; Rizo, P; Borok, J; Liao, DH; Barron, J; del Pino, HE; Valenzuela, A; Barry, KL	JOURNAL OF SUBSTANCE ABUSE TREATMENT	10.1016/j.jsat.2015.11.003
Differences in sickness absence between self-employed and employed doctors: a cross-sectional study on national sample of Norwegian doctors in 2010	2014	Rosta, J; Tellnes, G; Aasland, OG	BMC HEALTH SERVICES RESEARCH	10.1186/1472-6963-14-199
Differences in suicidal behaviors between self-employed and standardly employed workers	2019	Min, Jin-Young; Kim, HyeJin; Park, Shin-Goo; Hwang, Sang Hee; Min, Kyoug-Bok	American journal of industrial medicine	10.1002/ajim.23050
Different strokes for different folks The job satisfaction of the self-employed and the intersection of gender and migration background	2019	Bijedic, T; Piper, A	INTERNATIONAL JOURNAL OF GENDER AND ENTREPRENEURSHIP	10.1108/IJGE-01-2019-0021
Digital industrial accidents: A case study of the mental distress of platform workers in South Korea	2021	Kim, S; Kang, M; Park, J	INTERNATIONAL JOURNAL OF SOCIAL WELFARE	10.1111/ijsw.12522
Digital labourers’ proactivity and the venture for meaningful work: Fruitful or fruitless?	2020	Wong, Sut I.; Fieseler, Christian; Kost, Dominique	Journal of Occupational and Organizational Psychology	10.1111/joop.12317
Digitalisation, social entrepreneurship and national well-being	2020	Torres, P; Augusto, M	TECHNOLOGICAL FORECASTING AND SOCIAL CHANGE	10.1016/j.techfore.2020.120279
Disability and entrepreneurship New horizons, new challenges	2019	Capitan, AO; Garcia, P	SUMA DE NEGOCIOS	10.14349/sumneg/2019.V10.N22.A10
Dispositional optimism, entrepreneurial success and exit intentions: The mediating effects of life satisfaction	2020	Lindblom, Arto; Lindblom, Taru; Wechtler, Heidi	Journal of Business Research	10.1016/j.jbusres.2020.08.012
Dispositional positive and negative affect and self-employment transitions: The mediating role of job satisfaction	2020	Nikolaev, Boris; Shir, Nadav; Wiklund, Johan	Entrepreneurship Theory & Practice	10.1177/1042258718818357
Do changes in regulation affect temporary agency workers’ job satisfaction?	2017	Busk, Henna; Dauth, Christine; Jahn, Elke J.	Industrial Relations: A Journal of Economy & Society	10.1111/irel.12184
Do Emotional Competencies Influence Students' Entrepreneurial Intentions?	2020	Bigos, K; Michalik, A	SUSTAINABILITY	10.3390/su122310025
Do fixed-term and temporary agency workers feel socially excluded? Labour market integration and social well-being in Germany	2014	Gundert, S; Hohendanner, C	ACTA SOCIOLOGICA	10.1177/0001699313496588
Do mobile financial services ensure the subjective well-being of micro-entrepreneurs? An investigation applying UTAUT2 model	2020	Rahman, SA; Alam, MMD; Taghizadeh, SK	INFORMATION TECHNOLOGY FOR DEVELOPMENT	10.1080/02681102.2019.1643278
Do Negative Role Models Increase Entrepreneurial Intentions? The Moderating Role of Self-Esteem	2016	Chen, N; Ding, GF; Li, WL	BASIC AND APPLIED SOCIAL PSYCHOLOGY	10.1080/01973533.2016.1217223
Do temporary agency workers affect workplace performance?	2013	Bryson, A	JOURNAL OF PRODUCTIVITY ANALYSIS	10.1007/s11123-012-0282-2
Do Temporary Workers More Often Decide to Work While Sick? Evidence for the Link between Employment Contract and Presenteeism in Europe	2019	Reuter, M; Wahrendorf, M; Di Tecco, C; Probst, TM; Ruhle, S; Ghezzi, V; Barbaranelli, C; Iavicoli, S; Dragano, N	INTERNATIONAL JOURNAL OF ENVIRONMENTAL RESEARCH AND PUBLIC HEALTH	10.3390/ijerph16101868
Do the metrics matter? An experimental investigation of Instagram influencer effects on mood and body dissatisfaction	2021	Lowe-Calverley, Emily; Grieve, Rachel	Body image	10.1016/j.bodyim.2020.10.003
Does an entrepreneur run the risk of developing stress due to unsuitability as an entrepreneur? Validation of an entrepreneurship scale	2019	Vendrig, Lex; Wijnvoord, Liesbeth; van Nassau, Femke; Schaafsma, Frederieke	Work (Reading, Mass.)	10.3233/WOR-213564
Does attention‐deficit hyperactivity disorder medication reduce entrepreneurship?	2020	Peltonen, Juhana; Johansson, Edvard; Wincent, Joakim	Health Economics	10.1002/hec.4120
Does congruence with an entrepreneur social identity encourage positive emotion under environmental dynamism?	2019	Murnieks, Charles Y.; McMullen, Jeffery S.; Cardon, Melissa S.	Journal of Small Business Management	10.1111/jsbm.12335
Does entrepreneurial education trigger more or less neoliberalism in education?	2017	Lackeus, M	EDUCATION AND TRAINING	10.1108/ET-09-2016-0151
Does Entrepreneurs' Darwinian Social Identity Contribute to Business Performance via Corporate Social Responsibility in China? The Role of Entrepreneurs' Well-Being	2021	Chen, Jinliang; Chen, Ning Chris; Yu, Kangkang; Hall, Colin Michael	Frontiers in psychology	10.3389/fpsyg.2021.781399
Does Entrepreneurship Make You Happier? A Comparative Analysis between Entrepreneurs and Wage Earners	2021	Ravina-Ripoll, R; Foncubierta-Rodriguez, MJ; Ahumada-Tello, E; Tobar-Pesantez, LB	SUSTAINABILITY	10.3390/su13189997
DOES EXISTENTIAL WELLBEING PROMOTE POSITIVE ATTITUDES ABOUT ENTREPRENEURS?	2021	Routledge, Clay; FioRito, Taylor A.; Bitzan, John D.; Abeyta, Andrew A.	Journal of Consumer Satisfaction, Dissatisfaction & Complaining Behavior
Does family involvement increase the subjective well-being of the self-employed? Evidence from China	2021	Zou, XY; Qiu, TW; Feng, QD; He, QY	APPLIED ECONOMICS	10.1080/00036846.2021.1934396
Does Happiness Launch More Businesses? Affect, Gender, and Entrepreneurial Intention	2020	Sweida, Gloria; Sherman, Cynthia L	International journal of environmental research and public health	10.3390/ijerph17186908
Does Individual Anxiety Play a Mediating Role on the Impact of Psychological Expectation of Class Mobility on Entrepreneurial Choice?	2021	Han, JH; Xiao, KM; Zhao, XQ	PSYCHOLOGY RESEARCH AND BEHAVIOR MANAGEMENT	10.2147/PRBM.S336559
Does motivation matter? The influence of the agency perspective on temporary agency workers	2017	Chen, PC; Wang, MC; Fang, SC	EMPLOYEE RELATIONS	10.1108/ER-06-2016-0124
Does non-standard work mean non-standard health? Exploring links between non-standard work schedules, health behavior, and well-being	2018	Winkler, Megan R; Mason, Susan; Laska, Melissa N; Christoph, Mary J; Neumark-Sztainer, Dianne	SSM - population health	10.1016/j.ssmph.2017.12.003
Does passion for wine matter? The effects of owner motivation on pricing and quality decisions in emerging US wine regions	2019	Li, J; Gomez, MI; Ross, RB; Chaddad, FR	AGRIBUSINESS	10.1002/agr.21600
Does self-employment contribute to national happiness?	2012	El Harbi, Sana; Grolleau, Gilles	The Journal of Socio-Economics	10.1016/j.socec.2012.06.001
Does the fulfillment of supervisor psychological contract make a difference? Attitudes of in-house and temporary agency workers	2014	Chambel, MJ	LEADERSHIP & ORGANIZATION DEVELOPMENT JOURNAL	10.1108/LODJ-03-2012-0031
Does Work Have to Make Sense? Work Engagement in a Group of Micro-Entrepreneurs The Mediating Role of Coherence at Work	2020	Jasinski, AM; Ociepa, MM	CANADIAN JOURNAL OF CAREER DEVELOPMENT
Doing good, feeling good? Entrepreneurs’ social value creation beliefs and work-related well-being	2020	Brieger, Steven A.; De Clercq, Dirk; Meynhardt, Timo	Journal of Business Ethics	10.1007/s10551-020-04512-6
Don’t worry, be happy? Happiness and reemployment	2013	Krause, Annabelle	Journal of Economic Behavior & Organization	10.1016/j.jebo.2013.09.002
Dual commitment profiles and job satisfaction among temporary agency workers	2021	Menatta, Pietro; Consiglio, Chiara; Borgogni, Laura; Moschera, Luigi	Applied Psychology: An International Review	10.1111/apps.12333
DUELING BANJOS: HARMONY AND DISCORD BETWEEN ADHD AND ENTREPRENEURSHIP	2018	Lerner, DA; Hunt, RA; Verheul, I	ACADEMY OF MANAGEMENT PERSPECTIVES	10.5465/amp.2016.0178
Dynamics in rural entrepreneurship - the role of knowledge acquisition, entrepreneurial orientation, and emotional intelligence in network reliance and performance relationship	2019	Udimal, TB; Zhuang, JC; Gumah, IA	ASIA PACIFIC JOURNAL OF INNOVATION AND ENTREPRENEURSHIP	10.1108/APJIE-03-2019-0021
Earthquakes, fear of failure, and wellbeing: An insight from Minangkabau entrepreneurship	2020	Games, D; Agriqisthi; Sari, DK	INTERNATIONAL JOURNAL OF DISASTER RISK REDUCTION	10.1016/j.ijdrr.2020.101815
Educational mismatch, gender, and satisfaction in self-employment: The case of Russian-language internet freelancers	2015	Shevchuk, A; Strebkov, D; Davis, SN	RESEARCH IN SOCIAL STRATIFICATION AND MOBILITY	10.1016/j.rssm.2015.02.004
Effect of Job Satisfaction on Moonlighting Intentions: Mediating Effect of Organizational Commitment	2021	Seema; Choudhary, V; Saini, G	EUROPEAN RESEARCH ON MANAGEMENT AND BUSINESS ECONOMICS	10.1016/j.iedeen.2020.100137
Effectiveness of a return-to-work program for workers without an employment contract, sick-listed due to common mental disorders	2016	Lammerts, Lieke; Schaafsma, Frederieke G.; Bonefaas-Groenewoud, Karin; van Mechelen, Willem; Anema, Johannes R.	Scandinavian Journal of Work, Environment & Health	10.5271/sjweh.3588
Effects of emotional intelligence on entrepreneurial intention and self-efficacy	2014	Mortan, Roxana Andreea; Ripoll, Pilar; Carvalho, Carla; Bernal, M. Consuelo	Journal of Work and Organizational Psychology	10.1016/j.rpto.2014.11.004
Effects of on-call work on well-being: results of a daily survey	2012	Bamberg, Eva; Dettmers, Jan; Funck, Hannah; Krahe, Birgit; Vahle-Hinz, Tim	Applied psychology. Health and well-being	10.1111/j.1758-0854.2012.01075.x
Effects of precarious work on symptomatology of anxiety and depression in Chilean workers, a cross sectional study	2021	Lopez, Gonzalo; Kriebel, David; Cifuentes, Manuel; Quinn, Margaret	BMC public health	10.1186/s12889-021-10952-0
Effectuation or causation: An fsQCA analysis of entrepreneurial passion, risk perception, and self-efficacy	2018	Stroe, S; Parida, V; Wincent, J	JOURNAL OF BUSINESS RESEARCH	10.1016/j.jbusres.2018.01.035
eLancing motivations	2017	Abubakar, AM; Shneikat, BHT	ONLINE INFORMATION REVIEW	10.1108/OIR-09-2015-0306
Emotional Competence, Entrepreneurial Self-Efficacy, and Entrepreneurial Intention: A Study Based on China College Students' Social Entrepreneurship Project	2020	Chien-Chi, Chu; Sun, Bin; Yang, Huanlian; Zheng, Muqiang; Li, Beibei	Frontiers in psychology	10.3389/fpsyg.2020.547627
Emotional competencies and cognitive antecedents in shaping student’s entrepreneurial intention: The moderating role of entrepreneurship education	2019	Fernández-Pérez, Virginia; Montes-Merino, Ana; Rodríguez-Ariza, Lázaro; Galicia, Patricia Esther Alonso	International Entrepreneurship and Management Journal	10.1007/s11365-017-0438-7
Emotional competencies and entrepreneurial intention: An extension of the theory of planned behavior case of Ecuador	2021	Velastegui, OV; Chacon, SC	COGENT BUSINESS & MANAGEMENT	10.1080/23311975.2021.1943242
Emotional competencies and entrepreneurship: modeling universities	2021	Huezo-Ponce, L; Fernandez-Perez, V; Rodriguez-Ariza, L	INTERNATIONAL ENTREPRENEURSHIP AND MANAGEMENT JOURNAL	10.1007/s11365-020-00683-w
Emotional confidence levels and success of tourism development for poverty reduction: The South African Kwam eMakana home-stay project	2012	Kwaramba, Hazel M.; Lovett, Jon C.; Louw, Lynette; Chipumuro, Juliet	Tourism Management	10.1016/j.tourman.2011.09.010
Emotional Experience in Entrepreneurship Education: Emotion as a Learning Dynamics	2020	de Araujo, GF; Davel, EPB	ADMINISTRACAO-ENSINO E PESQUISA	10.13058/raep.2020.v21n2.1676
Emotional intelligence and entrepreneurial intentions: an exploratory meta-analysis	2018	Miao, C; Humphrey, RH; Qian, SS; Pollack, JM	CAREER DEVELOPMENT INTERNATIONAL	10.1108/CDI-01-2018-0019
Emotional intelligence and venture internationalization during economic recession	2020	Quintillan, I; Pena-Legazkue, I	INTERNATIONAL JOURNAL OF ENTREPRENEURIAL BEHAVIOR & RESEARCH	10.1108/IJEBR-08-2018-0521
Emotional intelligence and venture performance	2019	Ingram, Amy; Peake, Whitney Oliver; Stewart, Wayne; Watson, Warren	Journal of Small Business Management	10.1111/jsbm.12333
Emotional intelligence towards entrepreneurial career choice behaviours	2018	Othman, N; Muda, TNAAT	EDUCATION AND TRAINING	10.1108/ET-07-2017-0098
Emotional Labor for Entrepreneurs: A Natural and Necessary Extension	2013	Burch, GF; Batchelor, JH; Humphrey, RH	ENTREPRENEURSHIP RESEARCH JOURNAL	10.1515/erj-2012-0022
Emotional Labour and the Autonomy of Dependent Self-Employed Workers: The Limitations of Digital Managerial Control in the Home Credit Sector	2019	Terry, E; Marks, A; Dakessian, A; Christopoulos, D	WORK EMPLOYMENT AND SOCIETY	10.1177/0950017020979504
Emotional paths leading to opportunity desirability and feasibility beliefs through controllability	2018	Ivanova, Stela; Treffers, Theresa; Langerak, Fred	International Small Business Journal: Researching Entrepreneurship	10.1177/0266242617751596
Emotional performance as work skill: Low‐income women in Israel learning to talk the talk	2016	Sa'ar, Amalia	Ethos	10.1111/etho.12120
Emotional skills for entrepreneurial success: the promise of entrepreneurship education and policy	2021	Aly, M; Audretsch, DB; Grimm, H	JOURNAL OF TECHNOLOGY TRANSFER	10.1007/s10961-021-09866-1
Emotions and Opportunities: The Interplay of Opportunity Evaluation, Fear, Joy, and Anger as Antecedent of Entrepreneurial Exploitation	2012	Welpe, IM; Sporrle, M; Grichnik, D; Michl, T; Audretsch, DB	ENTREPRENEURSHIP THEORY AND PRACTICE	10.1111/j.1540-6520.2011.00481.x
Emotions, identity and the entrepreneurial self: narratives of working Muslim women in rural India	2022	Asia, S	CONTEMPORARY SOUTH ASIA	10.1080/09584935.2021.2021857
Emotions, performance and entrepreneurship in the context of fringe theatre	2015	Simpson, R; Irvine, K; Balta, M; Dickson, K	ORGANIZATION	10.1177/1350508413504020
Empirical Assessment of Social Motivation and Performance of Informal Entrepreneurs in Computer Village, Lagos State	2017	Adebanji, Adebanji William; Iyiola, Oluwole; Ogunnaike, Olaleke Oluseye; Ibidunni, Stephen Ayodotun; Akinde, Oluwaseun; Olubodun, Idowu	Acta Universitatis Danubius: Oeconomica
Empirical nexus between financial and psychological entrepreneur characteristics and its analogy to entrepreneurship financial performance	2022	Khan, W; Nisar, QA; Nasir, N; Nasir, S; Siddiqui, Y	KYBERNETES	10.1108/K-09-2020-0611
Employability of Persons With Mental Disability: Understanding Lived Experiences in Kenya	2019	Ebuenyi, ID; Guxens, M; Ombati, E; Bunders-Aelen, JFG; Regeer, BJ	FRONTIERS IN PSYCHIATRY	10.3389/fpsyt.2019.00539
Employee and the Self-Employed Job Satisfaction: Similarities and Differences	2019	Janićijević, Nebojša; Paunović, Katarina Ignjatović	Management: Journal of Sustainable Business & Management Solutions in Emerging Economies	10.7595/management.fon.2018.0024
Employee Fit and Job Satisfaction in Bureaucratic and Entrepreneurial Work Environments	2019	Langer, J; Feeney, MK; Lee, SE	REVIEW OF PUBLIC PERSONNEL ADMINISTRATION	10.1177/0734371X17693056
Employment Quality as a Health Determinant: Empirical Evidence for the Waged and Self-Employed	2021	Gevaert, J; Van Aerden, K; De Moortel, D; Vanroelen, C	WORK AND OCCUPATIONS	10.1177/0730888420946436
Energizing through visuals: How social entrepreneurs use emotion-symbolic work for social change	2019	Barbera-Tomas, David; Castello, Itziar; De Bakker, Frank G. A.; Zietsma, Charlene	Academy of Management Journal	10.5465/amj.2017.1488
Enhancing Substainability: Psychological Capital, Perceived Employability, and Job Insecurity in Different Work Contract Conditions	2018	Chiesa, R; Fazi, L; Guglielmi, D; Mariani, MG	SUSTAINABILITY	10.3390/su10072475
Enhancing the wellbeing of base of the pyramid entrepreneurs through business success: The role of private organizations	2016	Rahman, Syed Abidur; Amran, Azlan; Ahmad, Noor Hazlina; Taghizadeh, Seyedeh Khadijeh	Social Indicators Research	10.1007/s11205-015-0951-4
Entrepreneur or employee? A motivation-based approach among students of the faculty of business and tourism at the Bucharest University of Economic Studies	2014	Onete, Bogdan; Pamfilie, Rodica; Grosu, Raluca Mariana	Current Issues of Business & Law
Entrepreneurial accessibility, eudaimonic well-being, and inequality	2021	Boudreaux, Christopher J.; Elert, Niklas; Henrekson, Magnus; Lucas, David S.	Small Business Economics	10.1007/s11187-021-00569-3
Entrepreneurial behaviour: The effects of the fear and anxiety of Covid-19 and business opportunity recognition	2021	Le Thi Loan; Doung Cong Doanh; Ha Ngoc Thang; Ngo Thi Viet Nga; Pham Thanh Van; Phan Thanh Hoa	Entrepreneurial Business & Economics Review	10.15678/EBER.2021.090301
Entrepreneurial behaviour: the role of values	2016	Kirkley, WW	INTERNATIONAL JOURNAL OF ENTREPRENEURIAL BEHAVIOR & RESEARCH	10.1108/IJEBR-02-2015-0042
Entrepreneurial decision-making for global strategies: a "heart-head" approach	2021	Benevolo, C; Penco, L; Torre, T	MANAGEMENT DECISION	10.1108/MD-10-2019-1495
Entrepreneurial Disappointment: Let Down and Breaking Down, a Machine-Learning Study	2019	Williamson, AJ; Drencheva, A; Battisti, M	ENTREPRENEURSHIP THEORY AND PRACTICE	10.1177/1042258720964447
Entrepreneurial drive beyond the need for achievement: a point of difference in South Asian entrepreneurial drive, inspiration and motivation	2014	Gamage, Helan Ramya	International Journal of Process Management & Benchmarking	10.1504/IJPMB.2014.063232
Entrepreneurial ecosystem and well-being in European smart cities: a comparative perspective	2021	Penco, L; Ivaldi, E; Ciacci, A	TQM JOURNAL	10.1108/TQM-04-2021-0097
Entrepreneurial ecosystems in hospitality: The relevance of entrepreneurs’ quality of life	2020	Bichler, Bernhard Fabian; Kallmuenzer, Andreas; Peters, Mike	Journal of Hospitality and Tourism Management	10.1016/j.jhtm.2020.06.009
Entrepreneurial Emotions on Start-Up Process Behavior among University Students	2021	Othman, NH; Othman, N	IRANIAN JOURNAL OF MANAGEMENT STUDIES	10.22059/IJMS.2020.311900.674258
Entrepreneurial Income and Wellbeing: Women's Informal Entrepreneurship in a Developing Context	2021	Muhammad, S; Kong, XM; Saqib, SE; Beutell, NJ	SUSTAINABILITY	10.3390/su131810262
Entrepreneurial influencers and influential entrepreneurs: two sides of the same coin	2022	Guinez-Cabrera, N; Aqueveque, C	INTERNATIONAL JOURNAL OF ENTREPRENEURIAL BEHAVIOR & RESEARCH	10.1108/IJEBR-08-2020-0563
Entrepreneurial intention among University students in Malaysia: integrating self-determination theory and the theory of planned behavior	2019	Al-Jubari, I; Hassan, A; Linan, F	INTERNATIONAL ENTREPRENEURSHIP AND MANAGEMENT JOURNAL	10.1007/s11365-018-0529-0
Entrepreneurial intention: The impact of general computer self-efficacy and computer anxiety	2020	Albashrawi, Mousa; Alashoor, Tawfiq	Interacting with Computers	10.1093/iwc/iwaa009
Entrepreneurial Intentions of Teams: Sub-Dimensions of Machiavellianism Interact With Team Resilience	2019	Schippers, Michaela C; Rauch, Andreas; Belschak, Frank D; Hulsink, Willem	Frontiers in psychology	10.3389/fpsyg.2019.02607
ENTREPRENEURIAL MOTIVATION AND THEIR IMPACT ON WORK COMPETENCY IN INDIAN RURAL AREA	2020	Katekhaye, Dhanashree; MAGDA, Robert; Naz, Farheen	Social & Economic Revue
Entrepreneurial Motivation in University Business Students: A Latent Profile Analysis based on Self-determination Theory	2021	Lu, Irene R. R.; Kwan, Ernest; Heslop, Louise A.; Brouard, Francois; Isabelle, Diane A.	Entrepreneurship Research Journal	10.1515/erj-2020-0449
ENTREPRENEURIAL MOTIVATION POTENTIAL OF ECONOMICS STUDENTS IN SLOVAKIA: WHICH ARE THE HRM IMPLICATIONS FOR ENTREPRENEURIAL POLITICS AND PRACTICE?	2017	BOGDANOVIĆ, Mario; CAKIĆ, Lara	Social & Economic Revue
Entrepreneurial Motivation, Psychological Capital, and Business Success of Young Entrepreneurs in the DRC	2021	Ephrem, AN; Nguezet, PMD; Charmant, IK; Murimbika, M; Awotide, BA; Tahirou, A; Lydie, MN; Manyong, V	SUSTAINABILITY	10.3390/su13084087
Entrepreneurial motivation: A review of the literature and an agenda for future research	2020	Murnieks, Charles Y.; Klotz, Anthony C.; Shepherd, Dean A.	Journal of Organizational Behavior	10.1002/job.2374
Entrepreneurial passion, orientation and behavior: the moderating role of linear and nonlinear thinking styles	2021	Zollo, L; Rialti, R; Tron, A; Ciappei, C	MANAGEMENT DECISION	10.1108/MD-10-2019-1500
Entrepreneurial Passion: A Meta-Analysis of Three Measures		Zhao, H; Liu, QL	ENTREPRENEURSHIP THEORY AND PRACTICE	10.1177/10422587211069858
Entrepreneurial resilience and business continuity in the tourism and hospitality industry: the role of adaptive performance and institutional orientation		Elshaer, IA; Saad, SK	TOURISM REVIEW	10.1108/TR-04-2021-0171
Entrepreneurial resilience and self-efficacy during global crisis: study of small businesses in a developing economy		Sharma, S; Rautela, S	JOURNAL OF ENTREPRENEURSHIP IN EMERGING ECONOMIES	10.1108/JEEE-03-2021-0123
Entrepreneurial resilience and venture failure	2017	Corner, PD; Singh, S; Pavlovich, K	INTERNATIONAL SMALL BUSINESS JOURNAL-RESEARCHING ENTREPRENEURSHIP	10.1177/0266242616685604
Entrepreneurial resilience during challenging times	2013	Bullough, Amanda; Renko, Maija	Business Horizons	10.1016/j.bushor.2013.01.001
Entrepreneurial resilience during the Covid-19 pandemic: navigating survival, continuity and growth	2021	Purnomo, BR; Adiguna, R; Widodo, W; Suyatna, H; Nusantoro, BP	JOURNAL OF ENTREPRENEURSHIP IN EMERGING ECONOMIES	10.1108/JEEE-07-2020-0270
Entrepreneurial Resilience in the COVID-19 Crisis: A Qualitative Study of Micro and Small Entrepreneurs in Poland	2021	Pyrkosz-Pacyna, J; Nawojczyk, M; Synowiec-Jaje, L	POLISH SOCIOLOGICAL REVIEW	10.26412/psr216.08
Entrepreneurial Resilience, High Impact Challenges, and Firm Performance	2017	Awotoye, Yemisi; Singh, Robert P.	Journal of Management Policy & Practice
Entrepreneurial resilience: A biographical analysis of successful entrepreneurs	2018	Duchek, Stephanie	International Entrepreneurship and Management Journal	10.1007/s11365-017-0467-2
Entrepreneurial Resilience: A Case Study on University Students	2022	Montoro-Fernandez, Elisabet; Cardenas-Gutierrez, Antonio Ramon; Bernal-Guerrero, Antonio	International journal of environmental research and public health	10.3390/ijerph19052589
Entrepreneurial stories, narratives and reading - Their role in building entrepreneurial being and behaviour	2020	Manning, P; Stokes, P; Tarba, SY; Rodgers, P	INTERNATIONAL JOURNAL OF ENTREPRENEURSHIP AND INNOVATION	10.1177/1465750319889234
Entrepreneurial success and achievement motivation – A preliminary report on a validation study of the questionnaire of entrepreneurial success	2019	Staniewski, Marcin W.; Awruk, Katarzyna	Journal of Business Research	10.1016/j.jbusres.2019.01.073
Entrepreneurial Success and Life Satisfaction Among Women Entrepreneurs in Micro Enterprises	2013	Krishnan, Latha; Kamalanabhan, T. J.	South Asian Journal of Management	10.1007/978-81-322-2086-2_15
Entrepreneurial Success and Subjective Well-Being: Worries about the Business Explain One‘s Well-Being Loss from Self-Employment	2018	Binder, Martin	Deutsches Institut für Wirtschaftsforschung: DIW-Wochenbericht
ENTREPRENEURIAL TEAM DIVERSITY AND NEW VENTURE PERFORMANCE IN CAMEROON: THE MODERATING EFFECT OF CONFLICTS	2017	Mazra, M	INTERNATIONAL JOURNAL OF INNOVATION MANAGEMENT	10.1142/S1363919617500384
Entrepreneurial Women in Brazil: What Are Their Fears?	2018	de Camargo, RAMM; Lourenco, ML; Ferreira, JM	RBGN-REVISTA BRASILEIRA DE GESTAO DE NEGOCIOS	10.7819/rbgn.v20i2.3578
Entrepreneurial, Economic, and Social Well-Being Outcomes from an RCT of a Youth Entrepreneurship Education Intervention among Native American Adolescents	2020	Tingey, Lauren; Larzelere, Francene; Goklish, Novalene; Rosenstock, Summer; Mayo-Wilson, Larissa Jennings; Pablo, Elliott; Goklish, Warren; Grass, Ryan; Sprengeler, Feather; Parker, Sean; Ingalls, Allison; Craig, Mariddie; Barlow, Allison	International journal of environmental research and public health	10.3390/ijerph17072383
Entrepreneurs as parents: the antecedents and consequence of parenting stress	2018	Semerci, AB; Volery, T	INTERNATIONAL JOURNAL OF ENTREPRENEURIAL BEHAVIOUR & RESEARCH	10.1108/IJEBR-04-2017-0136
Entrepreneurs in rural tourism: Do lifestyle motivations contribute to management practices that enhance sustainable entrepreneurial ecosystems?	2020	Cunha, Conceição; Kastenholz, Elisabeth; Carneiro, Maria João	Journal of Hospitality and Tourism Management	10.1016/j.jhtm.2020.06.007
Entrepreneurs in times of crisis: Effects of personality on business outcomes and psychological well-being	2021	Salmony, Florentine U.; Kanbach, Dominik K.; Stubner, Stephan	Traumatology	10.1037/trm0000359
Entrepreneurs responding to the COVID-19 crisis: evidence from Ireland		Stephens, S; McLaughlin, C; McLaughlin, K	IRISH JOURNAL OF MANAGEMENT	10.2478/ijm-2021-0010
Entrepreneurs' Capacity for Mentalizing: Its Influence on Burnout Syndrome	2021	Manzano-Garcia, G; Ayala-Calvo, JC; Desrumaux, P	INTERNATIONAL JOURNAL OF ENVIRONMENTAL RESEARCH AND PUBLIC HEALTH	10.3390/ijerph18010003
Entrepreneurs' dispositional positive affect: The potential benefits - and potential costs - of being "up"	2012	Baron, RA; Hmieleski, KM; Henry, RA	JOURNAL OF BUSINESS VENTURING	10.1016/j.jbusvent.2011.04.002
Entrepreneurs' emotional intelligence as a factor explaining entrepreneurial psychological ownership and high-tech start-up growth	2021	Yitshaki, R	JOURNAL OF SMALL BUSINESS AND ENTERPRISE DEVELOPMENT	10.1108/JSBED-06-2019-0209
Entrepreneurs' stressors and well-being: A recovery perspective and diary study	2021	Wach, D; Stephan, U; Weinberger, E; Wegge, J	JOURNAL OF BUSINESS VENTURING	10.1016/j.jbusvent.2020.106016
Entrepreneurs' Well-Being: A Bibliometric Review	2018	Sanchez-Garcia, Jose Carlos; Vargas-Morua, Gioconda; Hernandez-Sanchez, Brizeida Raquel	Frontiers in psychology	10.3389/fpsyg.2018.01696
Entrepreneurs’ courage, psychological capital, and life satisfaction	2019	Bockorny, Kristi; Youssef-Morgan, Carolyn M.	Frontiers in Psychology	10.3389/fpsyg.2019.00789
Entrepreneurs’ Mental Health and Well-Being: A Review and Research Agenda	2018	Stephan, Ute	Academy of Management Perspectives	10.5465/amp.2017.0001
ENTREPRENEURSHIP ADDICTION: SHEDDING LIGHT ON THE MANIFESTATION OF THE "DARK SIDE" IN WORK-BEHAVIOR PATTERNS	2018	Spivack, AJ; McKelvie, A	ACADEMY OF MANAGEMENT PERSPECTIVES	10.5465/amp.2016.0185
Entrepreneurship Addiction: Shedding Light on the Manifestation of the “Dark Side” in Work-Behavior Patterns	2018	Spivack, April J.; Mckelvie, Alexander	Academy of Management Perspectives	10.5465/amp.2016.0185
Entrepreneurship and attention deficit/hyperactivity disorder: a large-scale study involving the clinical condition of ADHD	2019	Lerner, DA; Verheul, I; Thurik, R	SMALL BUSINESS ECONOMICS	10.1007/s11187-018-0061-1
Entrepreneurship and Contextual Definitions of Mental Disorders: Why Psychiatry Abandoned the Latter and Entrepreneurship Scholars May Want to Follow Suit	2020	Agafonow, Alejandro; Perez, Marybel	Academy of Management Perspectives	10.5465/amp.2019.0071
Entrepreneurship and Eudaimonic Well-Being: Five Venues for New Science	2019	Ryff, Carol D	Journal of business venturing	10.1016/j.jbusvent.2018.09.003
ENTREPRENEURSHIP AND HAPPINESS: DOES NATIONAL CULTURE MATTER?	2020	Teixeira, AAC; Vasque, R	Journal of Developmental Entrepreneurship	10.1142/S1084946720500077
Entrepreneurship and resilient communities - introduction to the special issue	2017	McNaughton, RB; Gray, B	JOURNAL OF ENTERPRISING COMMUNITIES-PEOPLE AND PLACES IN THE GLOBAL ECONOMY	10.1108/JEC-01-2016-0002
Entrepreneurship and subjective well-being: The mediating role of psychological functioning	2020	Nikolaev, Boris; Boudreaux, Christopher John; Wood, Matthew	Entrepreneurship Theory & Practice	10.1177/1042258719830314
Entrepreneurship and well-being: Past, present, and future	2019	Wiklund, Johan; Nikolaev, Boris; Shir, Nadav; Foo, Maw-Der; Bradley, Steve	Journal of Business Venturing	10.1016/j.jbusvent.2019.01.002
Entrepreneurship and well-being: The role of psychological autonomy, competence, and relatedness	2019	Shir, N; Nikolaev, BN; Wincent, J	JOURNAL OF BUSINESS VENTURING	10.1016/j.jbusvent.2018.05.002
Entrepreneurship as a means to Employment First: How can it work?	2017	Ouimette, M; Rammler, LH	JOURNAL OF VOCATIONAL REHABILITATION	10.3233/JVR-170870
Entrepreneurship education: A strength-based approach to substance use and suicide prevention for American Indian adolescents	2016	Tingey, Lauren; Larzelere-Hinton, Francene; Goklish, Novalene; Ingalls, Allison; Craft, Todd; Sprengeler, Feather; McGuire, Courtney; Barlow, Allison	American Indian and Alaska native mental health research (Online)	10.5820/aian.2303.2016.248
Entrepreneurship education: motivation and effort for pupils with special needs in Norwegian compulsory school	2017	Somby, HM; Johansen, V	EUROPEAN JOURNAL OF SPECIAL NEEDS EDUCATION	10.1080/08856257.2016.1223398
Entrepreneurship psychology: a review	2015	Omorede, A; Thorgren, S; Wincent, J	INTERNATIONAL ENTREPRENEURSHIP AND MANAGEMENT JOURNAL	10.1007/s11365-014-0307-6
Entrepreneurship resilience and Iranian organizations: application of the fuzzy DANP technique	2020	Hamedi, H; Mehdiabadi, A	ASIA PACIFIC JOURNAL OF INNOVATION AND ENTREPRENEURSHIP	10.1108/APJIE-10-2019-0074
Entrepreneurship Resilience: Can Psychological Traits of Entrepreneurial Intention Support Overcoming Entrepreneurial Failure?	2021	Zhao, H; Wibowo, A	FRONTIERS IN PSYCHOLOGY	10.3389/fpsyg.2021.707803
Entrepreneurship, incongruence and affect: Drawing insights from a Swedish anti-racist organisation	2018	Dashtipour, P; Rumens, N	ORGANIZATION	10.1177/1350508417720022
Entrepreneurship, innovation, and human flourishing	2014	Henrekson, M	SMALL BUSINESS ECONOMICS	10.1007/s11187-014-9551-y
Entrepreneurship, Self-Organization, and Eudaimonic Well-Being: A Dynamic Approach		Shir, N; Ryff, CD	ENTREPRENEURSHIP THEORY AND PRACTICE	10.1177/10422587211013798
ENTRY INTO AND EXIT FROM INFORMAL MICROENTERPRISE ENTREPRENEURSHIP IN A SOUTH AFRICAN MUNICIPALITY: A TALE OF RESILIENCE	2020	Mahadea, D; Khumalo, S	JOURNAL OF DEVELOPMENTAL ENTREPRENEURSHIP	10.1142/S108494672050020X
Entry of Providers Onto a Sharing Economy Platform: Macro-Level Factors and Social Interaction		Gerwe, O; Silva, R; de Castro, J	ENTREPRENEURSHIP THEORY AND PRACTICE	10.1177/1042258720903404
Environmental concerns among the entrepreneurs: a disaster resilience and environment building during the second wave of the COVID-19	2021	Soomro, BA; Shah, N	INTERNATIONAL JOURNAL OF DISASTER RESILIENCE IN THE BUILT ENVIRONMENT	10.1108/IJDRBE-02-2021-0011
Escalation bias among technology entrepreneurs: the moderating effects of motivation and mental budgeting	2015	Yang, Jun; Liu, Yiran; Zhang, Yuli; Chen, Hao; Niu, Fang	Technology Analysis & Strategic Management	10.1080/09537325.2015.1034674
Ethics for Mental Health Influencers: MFTs as Public Social Media Personalities	2021	Triplett, NT; Kingzette, A; Slivinski, L; Niu, T	CONTEMPORARY FAMILY THERAPY	10.1007/s10591-021-09632-3
Ethics of the Attention Economy: The Problem of Social Media Addiction	2021	Bhargava, Vikram R.; Velasquez, Manuel	Business Ethics Quarterly	10.1017/beq.2020.32
Examination of motivations and attitudes of peer-to-peer users in the accommodation sharing economy	2018	Mahadevan, Renuka	Journal of Hospitality Marketing & Management	10.1080/19368623.2018.1431994
Examining the Creative Self-Efficacy, Goal Interdependence, and Satisfaction of New Venture Teams in the Board Game Industry		Swab, RG; Cogan, A; Pret, T; Marshall, DR	ENTREPRENEURSHIP RESEARCH JOURNAL	10.1515/erj-2021-0142
Examining the Effectiveness of WhatsApp-Based Spiritual Posts on Mitigating Stress and Building Resilience, Maternal Confidence and Self-efficacy Among Mothers of Children with ASD	2021	Pandya, Samta P.	Journal of Autism & Developmental Disorders	10.1007/s10803-020-04633-x
Execution of a participatory supportive return to work program within the Dutch social security sector: a qualitative evaluation of stakeholders' perceptions	2016	Lammerts, L; Schaafsma, FG; van Mechelen, W; Anema, JR	BMC PUBLIC HEALTH	10.1186/s12889-016-2997-x
Experience of Perceived Stress and Impact of Health Locus of Control During COVID-19 Pandemic: Investigating Entrepreneurs and Corporate Employees	2021	Chandra, Y; Yagnik, J	SOUTH ASIAN JOURNAL OF HUMAN RESOURCE MANAGEMENT	10.1177/23220937221076245
Explaining the Occupational Structure of Depressive Symptoms: Precarious Work and Social Marginality across European Countries	2022	Macmillan, Ross; Shanahan, Michael J	Journal of health and social behavior	10.1177/00221465211072309
Explaining the relation between precarious employment and mental well-being A qualitative study among temporary agency workers	2015	Bosmans, Kim; Hardonk, Stefan; De Cuyper, Nele; Vanroelen, Christophe	Work (Reading, Mass.)	10.3233/WOR-152136
Exploration and Analysis on the Psychological Capital of Entrepreneurship and the Deviant Innovation Behavior of Employees	2020	Gao, QY; Xu, J; Tao, Z; Liu, L; Wu, CS	FRONTIERS IN PSYCHOLOGY	10.3389/fpsyg.2020.01880
Exploration and Practice of "Internet + Maker Education" University Innovative Entrepreneurship Education Model From the Perspective of Positive Psychology	2020	Sun, Xiaomeng	Frontiers in psychology	10.3389/fpsyg.2020.00891
Exploration of the entrepreneurial orientation and trait emotional intelligence in practicing pharmacists	2020	Frenzel, Jeanne E	Journal of the American Pharmacists Association : JAPhA	10.1016/j.japh.2020.01.022
Exploration on the Cultivation of Undergraduates' Entrepreneurship Ability from the Perspective of Mental Health Education	2022	Cao, Jian	Journal of healthcare engineering	10.1155/2022/9668220
Exploring creative entrepreneurs’ happiness: Cognitive style, guanxi and creativity	2018	Chen, Ming-Huei; Chang, Yu-Yu; Lin, Yin-Chen	International Entrepreneurship and Management Journal	10.1007/s11365-017-0490-3
Exploring differences between novice and repeat entrepreneurs: does stress mediate the effects of work-and-family conflict on entrepreneurs' satisfaction?	2021	Schjoedt, L	Small Business Economics	10.1007/s11187-019-00289-9
Exploring differences in the antisocial behaviors of adolescent rule-breaking that affect entrepreneurial persistence	2022	Randolph, AF; Greenberg, D; Simon, JK; Gartner, WB	INTERNATIONAL JOURNAL OF ENTREPRENEURIAL BEHAVIOR & RESEARCH	10.1108/IJEBR-03-2021-0179
Exploring Talent Cultivation of College Student-Athletes for New Ventures and Entrepreneurial Psychology of New Venture Entrepreneur	2021	Wang, QL; Aman, MS; Hooi, LB	FRONTIERS IN PSYCHOLOGY	10.3389/fpsyg.2021.679901
Exploring the effects of types of early-stage entrepreneurial activity on subjective well-being	2021	Svetek, Mojca; Drnovsek, Mateja	Journal of Happiness Studies	10.1007/s10902-021-00392-3
Exploring the Heart: Entrepreneurial Emotion Is a Hot Topic	2012	Cardon, Melissa S.; Foo, Maw-Der; Shepherd, Dean; Wiklund, Johan	Entrepreneurship: Theory & Practice	10.1111/j.1540-6520.2011.00501.x
Exploring the impact of situational background, emotional, and job search variables on coping with unemployment by drinking versus considering self-employment	2013	Blau, Gary; Petrucci, Tony; McClendon, John	Journal of Workplace Behavioral Health	10.1080/15555240.2013.808081
Exploring the link between farmers? entrepreneurial identities and work wellbeing	2021	Janker, J; Vesala, HT; Vesala, KM	JOURNAL OF RURAL STUDIES	10.1016/j.jrurstud.2021.02.014
Exploring the Link Between Mentoring and Intangible Outcomes of Entrepreneurship: The Mediating Role of Self-Efficacy and Moderating Effects of Gender	2020	Baluku, MM; Matagi, L; Otto, K	FRONTIERS IN PSYCHOLOGY	10.3389/fpsyg.2020.01556
Exploring the relationship between entrepreneurial resilience and success: The moderating role of stakeholders' engagement	2020	Santoro, Gabriele; Bertoldi, Bernardo; Giachino, Chiara; Candelo, Elena	Journal of Business Research	10.1016/j.jbusres.2018.11.052
Exploring the role of entrepreneurial passion for facilitating university technology commercialization: Insights from battery research as an interdisciplinary field	2021	Kratzig, O; Sick, N	JOURNAL OF ENGINEERING AND TECHNOLOGY MANAGEMENT	10.1016/j.jengtecman.2021.101627
Exploring women entrepreneurs' motivations and challenges from an institutional perspective: evidences from a patriarchal state in India		Shastri, S; Shastri, S; Pareek, A; Sharma, RS	JOURNAL OF ENTERPRISING COMMUNITIES-PEOPLE AND PLACES IN THE GLOBAL ECONOMY	10.1108/JEC-09-2020-0163
Exposure to air pollutants and heat stress among resource-poor women entrepreneurs in small-scale cassava processing	2019	Parmar, Aditya; Tomlins, Keith; Sanni, Lateef; Omohimi, Celestina; Thomas, Funmi; Tran, Thierry	Environmental monitoring and assessment	10.1007/s10661-019-7811-7
Factors associated with household food insecurity and dietary diversity among day laborers amid the COVID-19 pandemic in Bangladesh	2022	Banna, Md Hasan Al; Sayeed, Abu; Kundu, Satyajit; Kagstrom, Anna; Sultana, Mst Sadia; Begum, Musammet Rasheda; Khan, Md Shafiqul Islam	BMC nutrition	10.1186/s40795-022-00517-8
Factors associated with job burnout, job satisfaction and work engagement among entrepreneurs A systematic qualitative review	2021	Mäkiniemi, Jaana-Piia; Ahola, Salla; Nuutinen, Sanna; Laitinen, Jaana; Oksanen, Tuula	Journal of Small Business & Entrepreneurship	10.1080/08276331.2020.1764735
Factors Impacting Resilience of Women Entrepreneurs in India in the Face of COVID-19	2021	Matharu, Sukhjeet Kaur; Juneja, Divya	Vision (09722629)	10.1177/09722629211043299
Factors related to depressive symptoms in Korean self-employed workers	2021	Kim, Hanjun; Park, Jungsun; Kim, A Ram; Kim, Yangho	Annals of occupational and environmental medicine	10.35371/aoem.2021.33.e20
Factors Related to Psychological Well-Being as Moderated by Occupational Class in Korean Self-Employed Workers	2021	Park, Jungsun; Kim, Hanjun; Kim, Yangho	International journal of environmental research and public health	10.3390/ijerph19010141
Failure learning and entrepreneurial resilience: the moderating role of firms' knowledge breadth and knowledge depth	2021	Yao, Kai; Li, Xiaolin; Liang, Bang	Journal of Knowledge Management	10.1108/JKM-10-2020-0772
Fall and revival of family businesses: An explanation based on socio-emotional wealth and owner-manager's entrepreneurial sins and cognitive emotions	2020	BASLY, Sami; BACHIR BENDAOUD, Hamid	Déclin et renaissance des entreprises familiales. Une explication fondée sur la richesse socioémotionnelle, les péchés entrepreneuriaux et les émotions cognitives du propriétaire-dirigeant.
Family emotional support in the transformation of women entrepreneurs	2021	Welsh, Dianne H.B.; Botero, Isabel C.; Kaciak, Eugene; Kopaničová, Janka	Journal of Business Research	10.1016/j.jbusres.2021.08.059
Family stress and coping in the experience of employment precarity: A theoretical framework	2021	Goldberg, Renada M.; Solheim, Catherine A.	Journal of Family Theory & Review	10.1111/jftr.12429
Family support as social exchange in entrepreneurship: Its moderating impact on entrepreneurial stressors-well-being relationships	2020	Xu, Feng; Kellermanns, Franz W; Jin, Linlin; Xi, Jing	Journal of business research	10.1016/j.jbusres.2020.07.033
Farmers' Work-Life Quality and Entrepreneurship Will in China	2019	Kong, FZ; Zhao, L; Zhang, XB; Tsai, CH; Lin, DD	FRONTIERS IN PSYCHOLOGY	10.3389/fpsyg.2019.00787
Fashion with heart: Sustainable fashion entrepreneurs, emotional labour and implications for a sustainable fashion system	2020	Heinze, Lisa	Sustainable Development	10.1002/sd.2104
Fear of failure as a mediator of the relationship between obstacles and nascent entrepreneurial activity An experimental approach	2017	Kollmann, T; Stockmann, C; Kensbock, JM	JOURNAL OF BUSINESS VENTURING	10.1016/j.jbusvent2017.02.002
Feel dragged out: a recovery perspective in the relationship between emotional exhaustion and entrepreneurial exit	2021	Shahid, S; Kundi, YM	JOURNAL OF SMALL BUSINESS AND ENTERPRISE DEVELOPMENT	10.1108/JSBED-05-2021-0199
Feel the commitment: From situational emotional information to venture goal commitment	2019	Treffers, Theresa; Klyver, Kim; Nielsen, Mette Søgaard; Uy, Marilyn A	International Small Business Journal: Researching Entrepreneurship
FELT JOB INSECURITY AND UNION MEMBERSHIP: THE CASE OF TEMPORARY WORKERS	2014	De Cuyper, N; De Witte, H; Sverke, M; Hellgren, J; Naswall, K	DRUSTVENA ISTRAZIVANJA	10.5559/di.23.4.02
Female entrepreneurs in nature-based businesses: working conditions, well-being, and everyday life situation	2017	Sorensson, A; Dalborg, C	SOCIETY HEALTH & VULNERABILITY	10.1080/20021518.2017.1306905
Female entrepreneurship and the management of business and domestic roles: Motivations, expectations and realities	2012	McGowan, Pauric; Redeker, CarolineLewis; Cooper, SarahY.; Greenan, Kate	Entrepreneurship & Regional Development	10.1080/08985626.2012.637351
Fempreneurs or organic tea farmers? Entrepreneurialism, resilience and alternative agriculture in Darjeeling, India	2018	Sen, D	JOURNAL OF POLITICAL ECOLOGY	10.2458/v25i1.22386
Field study of a web service for stimulating the positive side of stress: entrepreneurs' experiences and design implications	2019	Heikkila, Paivi; Mattila, Elina; Ainasoja, Mari	BMC medical informatics and decision making	10.1186/s12911-019-0909-6
Fighting fatigue: A conceptual model of driver sleep in the gig economy	2020	Crain, Tori L; Brossoit, Rebecca M; Robles-Saenz, Faviola; Tran, Molly	Sleep health	10.1016/j.sleh.2020.02.004
Financial hardship and well-being: A cross-national comparison among the European self-employed	2016	Annink, Anne; Gorgievski, Marjan; Den Dulk, Laura	European Journal of Work and Organizational Psychology	10.1080/1359432X.2016.1150263
Financial Optimism and Entrepreneurial Satisfaction	2017	Dawson, Chris	Strategic Entrepreneurship Journal	10.1002/sej.1244
Finding meaning in a hopeless place? The construction of meaningfulness in digital microwork	2018	Kost, D; Fieseler, C; Wong, SI	COMPUTERS IN HUMAN BEHAVIOR	10.1016/j.chb.2018.01.002
Firm performance in the upscale restaurant sector: The effects of resilience, creative self-efficacy, innovation and industry experience	2018	Hallak, Rob; Assaker, Guy; O'connor, Peter; Lee, Craig	Journal of Retailing & Consumer Services	10.1016/j.jretconser.2017.10.014
Fisheries women groups in Japan: a shift from well-being to entrepreneurship	2019	Soejima, K; Frangoudes, K	MARITIME STUDIES	10.1007/s40152-019-00160-3
Flourishing Women through Sustainable Tourism Entrepreneurship	2020	Ertac, M; Tanova, C	SUSTAINABILITY	10.3390/su12145643
Food-delivery Workers in the Sharing Economy: Supply-side Human Resource Transformation	2021	Pearl, MCL; Peng, KL; Au, WC; Baum, T	INTERNATIONAL JOURNAL OF HOSPITALITY & TOURISM ADMINISTRATION	10.1080/15256480.2021.2015042
For the sake of nature: Identity work and meaningful experiences in environmental entrepreneurship	2021	Gregori, Patrick; Holzmann, Patrick; Wdowiak, Malgorzata A.	Journal of Business Research	10.1016/j.jbusres.2020.09.032
Fostering Resilience in New Venture Teams: The Role of Behavioral and Affective Integration	2021	Chen, YW; Zhang, YP	GROUP & ORGANIZATION MANAGEMENT	10.1177/10596011211033164
Free to Work Anxiously: Splintering Precarity Among Drivers for Uber and Lyft	2017	Malin, BJ; Chandler, C	COMMUNICATION CULTURE & CRITIQUE	10.1111/cccr.12157
Freedom but Insecurity: the Business Consulting Profession in the Post-Industrial Service Society	2021	Haapakorpi, A	NORDIC JOURNAL OF WORKING LIFE STUDIES
Freelancers as Part-time Employees: Dimensions of FVP and FJS in E- Lancing Platforms	2020	Nawaz, Z; Zhang, J; Mansoor, R; Hafeez, S; Ilmudeen, A	SOUTH ASIAN JOURNAL OF HUMAN RESOURCE MANAGEMENT	10.1177/2322093720908453
FREELANCING IN FLEMISH NEWS MEDIA AND ENTREPRENEURIAL SKILLS AS PIVOTAL ELEMENTS IN JOB SATISFACTION Perspectives of masters or servants?	2016	De Cock, R; de Smaele, H	JOURNALISM PRACTICE	10.1080/17512786.2015.1123106
Friend or foe? The effects of harmonious and obsessive passion on entrepreneurs' well-being, strain and social loneliness	2022	Bayraktar, S; Jimenez, A	CROSS CULTURAL & STRATEGIC MANAGEMENT	10.1108/CCSM-03-2021-0056
From barriers to barring: Why emotion matters for entrepreneurial development	2013	Doern, Rachel; Goss, David	International Small Business Journal: Researching Entrepreneurship
From crafting what you do to building resilience for career commitment in the gig economy	2021	Wong, SI; Kost, D; Fieseler, C	HUMAN RESOURCE MANAGEMENT JOURNAL	10.1111/1748-8583.12342
From Dream to Reality: The Ambivalent Role of Nascent Entrepreneurs' Motivation in the Intention-Action Gap		Blank, TH; Gabay-Mariani, L	ENTREPRENEURSHIP RESEARCH JOURNAL	10.1515/erj-2020-0474
From entrepreneurial intentions to actions: Self-control and action-related doubt, fear, and aversion	2015	Van Gelderen, M; Kautonen, T; Fink, M	JOURNAL OF BUSINESS VENTURING	10.1016/j.jbusvent.2015.01.003
From Suicide Due to an Economic-Financial Crisis to the Management of Entrepreneurial Health: Elements of a Biographical Change Management Service and Clinical Implications	2019	Turchi, Gian Piero; Iudici, Antonio; Faccio, Elena	Frontiers in psychology	10.3389/fpsyg.2019.00426
From surviving to thriving in the gig economy: A research agenda for individuals in the new world of work	2018	Ashford, Susan J.; Caza, Brianna Barker; Reid, Erin M.	Research in Organizational Behavior	10.1080/15256480.2021.2015042
From Trait Affect and Conscientiousness to Individual Entrepreneurial Orientation: The Mediating Role of Cognitive Flexibility	2022	Ozgen, H; Tangor, BB	JOURNAL OF PSYCHOLOGY	10.1080/00223980.2021.2014390
From Victims of Market Forces to Entrepreneurs: Rethinking the Role of Supported Employment and Social Entrepreneurship in Behavioral Health Interventions	2016	Ferguson, KM	HUMAN SERVICE ORGANIZATIONS MANAGEMENT LEADERSHIP & GOVERNANCE	10.1080/23303131.2016.1157115
Fueling the fire: Examining identity centrality, affective interpersonal commitment and gender as drivers of entrepreneurial passion	2020	Murnieks, CY; Cardon, MS; Haynie, JM	JOURNAL OF BUSINESS VENTURING	10.1016/j.jbusvent.2018.10.007
Funders' positive affective reactions to entrepreneurs' crowdfunding pitches: The influence of perceived product creativity and entrepreneurial passion	2017	Davis, BC; Hmieleski, KM; Webb, JW; Coombs, JE	JOURNAL OF BUSINESS VENTURING	10.1016/j.jbusvent.2016.10.006
Gale-Shapley Matching Game Selection-A Framework for User Satisfaction	2019	Abououf, M; Singh, S; Otrok, H; Mizouni, R; Ouali, A	IEEE ACCESS	10.1109/ACCESS.2018.2888696
Gamification artifacts and crowdsourcing participation: Examining the mediating role of intrinsic motivations	2018	Feng, Yuanyue; Jonathan Ye, Hua; Yu, Ying; Yang, Congcong; Cui, Tingru	Computers in Human Behavior	10.1016/j.chb.2017.12.018
Gauging underdog entrepreneurship for disabled entrepreneurs	2018	Saxena, SS; Pandya, RSK	JOURNAL OF ENTERPRISING COMMUNITIES-PEOPLE AND PLACES IN THE GLOBAL ECONOMY	10.1108/JEC-06-2017-0033
Gender and stress-buffering of social capital toward depression among precarious workers in South Korea	2020	Oh, Hyunsung; Park, Soo Kyung	Work: Journal of Prevention, Assessment & Rehabilitation	10.3233/WOR-203150
Gender matters in career exploration and job-seeking among adults with autism spectrum disorder: evidence from an online community	2020	Nagib, Wasan; Wilton, Robert	Disability & Rehabilitation	10.1080/09638288.2019.1573936
Generalised Ordered Model for Conceptualising and Ascertaining the Determinants of Livelihood Satisfaction in Ghana	2018	Mahama, Tiah A-K.; Maharjan, Keshav L.	Journal of Happiness Studies
German temporary agency workers' SWB: the impact of POS provided by agencies	2017	Imhof, S; Andresen, M	EMPLOYEE RELATIONS	10.1108/ER-08-2016-0162
Gift economy and well-being: A mode of economy playing out in recovery from Rwandan tragedies	2021	Otake, Y; Hagenimana, F	SUSTAINABLE DEVELOPMENT	10.1002/sd.2185
Gig Workers during the COVID-19 Crisis in France: Financial Precarity and Mental Well-Being	2020	Apouey, Benedicte; Roulet, Alexandra; Solal, Isabelle; Stabile, Mark	Journal of urban health : bulletin of the New York Academy of Medicine	10.1007/s11524-020-00480-4
Gig-workers’ motivation: Thinking beyond carrots and sticks	2019	Jabagi, Nura; Croteau, Anne-Marie; Audebrand, Luc K.; Marsan, Josianne	Journal of Managerial Psychology	10.1108/JMP-06-2018-0255
Greater fit and a greater gap How environmental support for entrepreneurship increases the life satisfaction gap between entrepreneurs and employees	2020	Brieger, SA; De Clercq, D; Hessels, J; Pfeifer, C	INTERNATIONAL JOURNAL OF ENTREPRENEURIAL BEHAVIOR & RESEARCH	10.1108/IJEBR-03-2019-0185
Growth mindsets: defining, assessing, and exploring effects on motivation for entrepreneurs and non-entrepreneurs	2021	Billingsley, Joseph; Lipsey, Nikolette P.; Burnette, Jeni L.; Pollack, Jeffrey M.	Current Psychology	10.1007/s12144-021-02149-w
Habitual entrepreneurs: Possible cases of entrepreneurship addiction?	2014	Spivack, AJ; McKelvie, A; Haynie, JM	JOURNAL OF BUSINESS VENTURING	10.1016/j.jbusvent.2013.11.002
Happiness and Work: Portuguese Peasants, British Laborers, African Contract Workers, and the Case of São Tomé and Príncipe, 1901-1909	2014	Higgs, Catherine	International Labor & Working-Class History	10.1017/S0147547914000064
Happiness as a driver of entrepreneurial initiative and innovation capital	2020	Usai, A; Orlando, B; Mazzoleni, A	JOURNAL OF INTELLECTUAL CAPITAL	10.1108/JIC-11-2019-0250
Happy and entrepreneurial within the "here and now": the constitution of the neoliberal female ageing subject	2020	Shimoni, S	FEMINIST MEDIA STUDIES	10.1080/14680777.2021.1979067
Happy and Proactive? The Role of Hedonic and Eudaimonic Well-Being in Business Owners' Personal Initiative	2012	Hahn, Verena C.; Frese, Michael; Binnewies, Carmen; Schmitt, Antje	Entrepreneurship: Theory & Practice	10.1111/j.1540-6520.2011.00490.x
Happy at a price: employment challenges, life satisfaction, and lifestyle benefits among older individuals in rural communities in Canada and Ireland	2021	Cooke, GB; Hutchings, D; Donaghey, J; Zeytinoglu, IU	COMMUNITY WORK & FAMILY	10.1080/13668803.2019.1661830
Happy Entrepreneurs? Everywhere? A Meta-Analysis of Entrepreneurship and Wellbeing	2022	Stephan, U; Rauch, A; Hatak, I	ENTREPRENEURSHIP THEORY AND PRACTICE	10.1177/10422587211072799
Happy Free Willies? Investigating the relationship between freelancing and subjective well-being	2020	van der Zwan, P; Hessels, J; Burger, M	SMALL BUSINESS ECONOMICS	10.1007/s11187-019-00246-6
Hashtags: Motivational drivers, their use, and differences between influencers and followers	2018	Erz, Antonia; Marder, Ben; Osadchaya, Elena	Computers in Human Behavior	10.1016/j.chb.2018.07.030
Having a whale of a time: Linking self-determination theory (SDT), job characteristics model (JCM) and motivation to the joy of gig work	2020	Zaman, U; Nawaz, S; Javed, A; Rasul, T	COGENT BUSINESS & MANAGEMENT	10.1080/23311975.2020.1807707
Health and safety risk perceptions and needs of app-based drivers during COVID-19	2021	Beckman, KL; Monsey, LM; Archer, MM; Errett, NA; Bostrom, A; Baker, MG	AMERICAN JOURNAL OF INDUSTRIAL MEDICINE	10.1002/ajim.23295
Health as Human Capital in Entrepreneurship: Individual, Extension, and Substitution Effects on Entrepreneurial Success	2021	Hatak, I; Zhou, HB	ENTREPRENEURSHIP THEORY AND PRACTICE	10.1177/1042258719867559
Help Wanted: Mental Health and Social Stressors Among Latino Day Laborers	2019	Hill, Clara M; Williams, Emily C; Ornelas, India J	American journal of men's health	10.1177/1557988319838424
Heterogeneity in subjective wellbeing: An application to occupational allocation in Africa	2015	Falco, Paolo; Maloney, William F.; Rijkers, Bob; Sarrias, Mauricio	Journal of Economic Behavior & Organization	10.1016/j.jebo.2014.12.022
Heterogeneous self-employment and satisfaction in Latin America	2013	Aguilar, Alexandra Cortés; García Muñoz, Teresa M.; Moro-Egido, Ana I.	Journal of Economic Psychology	10.1016/j.joep.2013.07.001
Hidden aspects of social entrepreneurs' life: a content analysis	2019	Pangriya, R	JOURNAL OF GLOBAL ENTREPRENEURSHIP RESEARCH	10.1186/s40497-019-0199-6
High Entrepreneurship, Leadership, and Professionalism (HELP): A New Resource for Workers in the 21st Century	2018	Palazzeschi, L; Bucci, O; Di Fabio, A	FRONTIERS IN PSYCHOLOGY	10.3389/fpsyg.2018.01480
Homosexuality, Moral Panic, and Politicized Homophobia in Ghana: Interrogating Discourses of Moral Entrepreneurship in Ghanaian Media	2016	Tettey, WJ	COMMUNICATION CULTURE & CRITIQUE	10.1111/cccr.12132
Hospitality entrepreneurs managing quality of life and business growth	2019	Peters, M; Kallmuenzer, A; Buhalis, D	CURRENT ISSUES IN TOURISM	10.1080/13683500.2018.1437122
Hospitality entrepreneurship: a link in the career chain	2016	Andringa, S; Poulston, J; Pernecky, T	INTERNATIONAL JOURNAL OF CONTEMPORARY HOSPITALITY MANAGEMENT	10.1108/IJCHM-05-2014-0247
Host and guest value co-creation and satisfaction in a shared economy: The case of Airbnb	2020	Thaichon, P; Surachartkumtonkun, J; Singhal, A; Alabastro, A	JOURNAL OF GLOBAL SCHOLARS OF MARKETING SCIENCE	10.1080/21639159.2020.1752278
How (not) to motivate online workers: Two controlled field experiments on leadership in the gig economy	2021	Fest, S; Kvaloy, O; Nieken, P; Schottner, A	LEADERSHIP QUARTERLY	10.1016/j.leaqua.2021.101514
How Are Entrepreneurial Intentions Affected by Emotional Intelligence and Creativity?	2019	Yıldırım, Fatih; Trout, Inci Yılmazlı; Hartzell, Stephanie	Periodica Polytechnica: Social & Management Sciences
How Can Students' Entrepreneurial Intention Be Increased? The Role of Psychological Capital, Perceived Learning From an Entrepreneurship Education Program, Emotions and Their Relationships	2022	Chevalier, Severine; Calme, Isabelle; Coillot, Helene; Le Rudulier, Karine; Fouquereau, Evelyne	Europe's journal of psychology	10.5964/ejop.2889
How childhood ADHD-like symptoms predict selection into entrepreneurship and implications on entrepreneurial performance	2021	Rajah, N; Bamiatzi, V; Williams, N	JOURNAL OF BUSINESS VENTURING	10.1016/j.jbusvent.2021.106091
How Do Entrepreneurs' Emotional Intelligence and Transformational Leadership Orientation Impact New Ventures' Growth?	2012	Yitshaki, Ronit	Journal of Small Business & Entrepreneurship
How do nascent social entrepreneurs respond to rewards? A field experiment on motivations in a grant competition	2021	Ganguli, Ina; Huysentruyt, Marieke; Le Coq, Chloé	Management Science	10.1287/mnsc.2020.3793
How do personal values help to build generation Y's entrepreneurial intentions? The role of gender differences	2022	Ettis, SA	GENDER IN MANAGEMENT	10.1108/GM-02-2021-0035
How do resilience and self-efficacy relate to entrepreneurial intentions in countries with varying degrees of fragility? A six-country study	2021	Renko, M; Bullough, A; Saeed, S	INTERNATIONAL SMALL BUSINESS JOURNAL-RESEARCHING ENTREPRENEURSHIP	10.1177/0266242620960456
How Does Entrepreneurial Self-Efficacy Influence Innovation Behavior? Exploring the Mechanism of Job Satisfaction and Zhongyong Thinking	2020	Wei, Jiangru; Chen, Yuting; Zhang, Yamin; Zhang, Jing	Frontiers in psychology	10.3389/fpsyg.2020.00708
How Does the Involuntary Choice of Self-Employment Affect Subjective Well-Being in Small-Sized Business Workers? A Cross-Sectional Study from the Fifth Korean Working Conditions Survey	2022	Park, SangJin; Park, Chulyong; Sung, Joo Hyun	International journal of environmental research and public health	10.3390/ijerph19021011
How emotional attachment influences lender participation in consumer-to-consumer rental platforms	2022	Graul, ARH; Brough, AR; Isaac, MS	JOURNAL OF BUSINESS RESEARCH	10.1016/j.jbusres.2021.10.064
How Emotional Stability and Openness to Experience Support Invention: A Study with German Independent Inventors	2012	Mieg, HaraldA.; Bedenk, StephanJ.; Braun, Anna; Neyer, FranzJ.	Creativity Research Journal
How entrepreneurial resilience generates resilient SMEs	2018	Branicki, LJ; Sullivan-Taylor, B; Livschitz, SR	INTERNATIONAL JOURNAL OF ENTREPRENEURIAL BEHAVIOUR & RESEARCH	10.1108/IJEBR-11-2016-0396
How Gig Worker Responds to Negative Customer Treatment: The Effects of Work Meaningfulness and Traits of Psychological Resilience	2021	Xiongtao, He; Wenzhu, Lu; Haibin, Luo; Shanshi, Liu	Frontiers in psychology	10.3389/fpsyg.2021.783372
How harmonious family encourages individuals to enter entrepreneurship A view from conservation of resource theory	2020	Zhu, WC; Zhou, JY; Lau, WK; Welch, S	INTERNATIONAL JOURNAL OF CONFLICT MANAGEMENT	10.1108/IJCMA-09-2019-0176
How innovation nurtures well-being in enthusiast communities	2021	Guercini, S; Cova, B	INNOVATION-ORGANIZATION & MANAGEMENT	10.1080/14479338.2021.1971991
How intrinsic motivation and extrinsic incentives affect task effort in crowdsourcing contests: A mediated moderation model	2018	Liang, Huigang; Wang, Meng-Meng; Wang, Jian-Jun; Xue, Yajiong	Computers in Human Behavior	10.1016/j.chb.2017.11.040
How Is Motivation Generated in Collaborative Consumption: Mediation Effect in Extrinsic and Intrinsic Motivation	2019	Li, HX; Wen, HY	SUSTAINABILITY	10.3390/su11030640
How Machiavellianism, Psychopathy, and Narcissism Affect Sustainable Entrepreneurial Orientation: The Moderating Effect of Psychological Resilience	2019	Wu, Wenqing; Wang, Hongxin; Lee, Hsiu-Yu; Lin, Yu-Ting; Guo, Feng	Frontiers in psychology	10.3389/fpsyg.2019.00779
How Passion in Entrepreneurship Develops Over Time: A Self-Regulation Perspective		Lex, M; Gielnik, MM; Spitzmuller, M; Jacob, GH; Frese, M	ENTREPRENEURSHIP THEORY AND PRACTICE	10.1177/1042258720929894
How Satisfied are the Self-Employed? A Life Domain View	2016	Binder, M; Coad, A	JOURNAL OF HAPPINESS STUDIES	10.1007/s10902-015-9650-8
How to circumvent adversity? Refugee-entrepreneurs' resilience in the face of substantial and persistent adversity	2020	Shepherd, DA; Saade, FP; Wincent, J	JOURNAL OF BUSINESS VENTURING	10.1016/j.jbusvent.2019.06.001
HOW TO MANAGE STRESS AS AN ENTREPRENEUR	2021	GLIGOROVSKI, VIOLETA; ODZAKLIESKA, DRAGICA	Annals of 'Constantin Brancusi' University of Targu-Jiu. Economy Series
How Video Streamers' Mental Health Disclosures Affect Viewers' Risk Perceptions	2021	Lee, Yu-Hao; Yuan, Chien Wen; Wohn, Donghee Yvette	Health communication	10.1080/10410236.2020.1808405
HRM and temporary workers' well-being: A study in Portugal and Brazil	2015	Chambel, Maria José; Farina, Anete	Cross Cultural Management	10.1108/CCM-07-2013-0105
Human flourishing: an enabler of entrepreneurial intention in Latin American students	2021	Silveyra, G; Rodriguez-Aceves, L; Charles-Leija, H; Saiz-Alvarez, JM	EUROPEAN BUSINESS REVIEW	10.1108/EBR-11-2020-0283
I can't get no job satisfaction: Meta‐analysis comparing permanent and contingent workers	2013	Wilkin, Christa L.	Journal of Organizational Behavior	10.1002/job.1790
I can't get no sleep-The differential impact of entrepreneurial stressors on work-home interference and insomnia among experienced versus novice entrepreneurs	2019	Kollmann, T; Stockmann, C; Kensbock, JM	JOURNAL OF BUSINESS VENTURING	10.1016/j.jbusvent.2018.08.001
I will sleep when I am dead? Sleep and self-employment	2020	Wolfe, MT; Patel, PC	SMALL BUSINESS ECONOMICS	10.1007/s11187-019-00166-5
IDENTIFICATION OF CRITICAL COMPONENTS OF RESILIENCE DURING AND AFTER ECONOMIC CRISES: THE CASE OF WOMEN FOOD OPERATORS IN KUALA LUMPUR	2019	Rani, NSA; Krishnan, KS; Suradi, Z; Juhdi, N	ASIAN ACADEMY OF MANAGEMENT JOURNAL	10.21315/aamj2019.24.s2.8
Illusioned and Alienated: Can Gig Workers Organise Collectively?	2021	Mrvos, D	TRIPLEC-COMMUNICATION CAPITALISM & CRITIQUE	10.31269/triplec.v19i1.1236
Immigrant entrepreneurship motivation - scientific production, field development, thematic antecedents, measurement elements and research agenda		Duan, C; Sandhu, K	JOURNAL OF ENTERPRISING COMMUNITIES-PEOPLE AND PLACES IN THE GLOBAL ECONOMY	10.1108/JEC-11-2020-0191
Immigration Policy Vulnerability Linked to Adverse Mental Health Among Latino Day Laborers	2021	Haro-Ramos, Alein Y; Rodriguez, Hector P	Journal of immigrant and minority health	10.1007/s10903-021-01254-z
Impact of Confucianism on Compensation Structure for Founder CEOs	2020	Jina, B; Cheng, KN; Cary, JC; Huang, FQ	INTERNATIONAL JOURNAL OF BUSINESS
Impact of daily entrepreneurial stressors on long-term transformational leader behaviors and well-being: Differences in experienced and nascent entrepreneurs	2022	Xu, F; Jin, LL	JOURNAL OF BUSINESS RESEARCH	10.1016/j.jbusres.2021.09.059
IMPACT OF MOTIVATION AND PERSONALITY CHARACTERISTICS ON BUMIPUTERAS' ENTREPRENEURIAL PERSISTENCE IN MALAYSIA	2017	Sabiu, IT; Abdullah, AA; Amin, A	JOURNAL OF DEVELOPMENTAL ENTREPRENEURSHIP	10.1142/S1084946717500091
Impacts of entrepreneurs' stress and family members on SMEs' business success in Serbian family-owned firms	2015	Mihic, MM; Arsic, SM; Arsic, MZ	JOURNAL OF EAST EUROPEAN MANAGEMENT STUDIES	10.5771/0949-6181-2015-4-452
Impulsivity traits and the rational cognitive process of entrepreneurship: empirical evidence from Vietnam	2021	Doan, XH; Le, TT; Duong, CD; Nguyen, TPL; Tran, DD; Tran, TPH	ASIA-PACIFIC JOURNAL OF BUSINESS ADMINISTRATION	10.1108/APJBA-05-2021-0200
In search of meaningful work on digital freelancing platforms: the case of design professionals	2019	Nemkova, E; Demirel, P; Baines, L	NEW TECHNOLOGY WORK AND EMPLOYMENT	10.1111/ntwe.12148
In the Eye of the Storm: Entrepreneurs and Well-Being During the COVID-19 Crisis	2021	Backman, M; Hagen, J; Kekezi, O; Naldi, L; Wallin, T	ENTREPRENEURSHIP THEORY AND PRACTICE	10.1177/10422587211057028
Inclusion and exclusion in the digital economy: disability and mental health as a live streamer on Twitchtv	2019	Johnson, MR	INFORMATION COMMUNICATION & SOCIETY	10.1080/1369118X.2018.1476575
Inclusive Entrepreneurship and Motivation Among People With Intellectual Disability: "Why They Act"	2020	Caldwell, Kate; Harris, Sarah Parker; Renko, Maija	Intellectual and developmental disabilities	10.1352/1934-9556-58.6.499
Inclusive Management Research: Persons with Disabilities and Self-Employment Activity as an Exemplar	2020	Martin, BC; Honig, B	JOURNAL OF BUSINESS ETHICS	10.1007/s10551-019-04122-x
Income loss among the self-employed: implications for individual wellbeing and pandemic policy measures	2021	Schneck, Stefan	Review of economics of the household	10.1007/s11150-021-09583-6
INCONSISTENCIES IN ENTREPRENEURS' HEALTH AND WELL-BEING RESEARCH: A REVIEW	2021	McMillan, Amy; Barber III, Dennis; Santos, Anne F.	Global Journal of Entrepreneurship (GJE)
Increasing alertness to new opportunities: the influence of positive affect and implications for innovation	2022	Levasseur, L; Tang, JT; Karami, M; Busenitz, L; Kacmar, KM	ASIA PACIFIC JOURNAL OF MANAGEMENT	10.1007/s10490-020-09724-y
Independent by necessity? The life satisfaction of necessity and opportunity entrepreneurs in 70 countries	2019	Larsson, JP; Thulin, P	SMALL BUSINESS ECONOMICS	10.1007/s11187-018-0110-9
Indigenous entrepreneurship in Aotearoa New Zealand The takarangi framework of resilience and innovation	2017	Kawharu, M; Tapsell, P; Woods, C	JOURNAL OF ENTERPRISING COMMUNITIES-PEOPLE AND PLACES OF GLOBAL ECONOMY	10.1108/JEC-01-2015-0010
Individual motivation among entrepreneurs in the creative and cultural industries: A self‐determination perspective	2019	Cnossen, Boukje; Loots, Ellen; Witteloostuijn, Arjen	Creativity and Innovation Management	10.1111/caim.12315
Influence mechanism of dynamic evolution of Chinese entrepreneurs’ entrepreneurial motivation on performance—The role of turning points and empathy	2020	Zhao, Yiqi; Zhao, Xianfeng; Qin, Yuanjian	Frontiers in Psychology	10.3389/fpsyg.2020.474044
Influence of affective traits on entrepreneur's goals and satisfaction	2012	Delgado‐García, Juan Bautista; Rodríguez‐Escudero, Ana Isabel; Martín‐Cruz, Natalia	Journal of Small Business Management	10.1111/j.1540-627X.2012.00359.x
Influence of emotional intelligence on enterprise performance with mediating role of entrepreneurial resilience: a case of SMEs in Pakistan under the light of Covid-19	2022	Khan, Mukaram Ali; Zubair, Syed Sohaib; Shah, Syed Nazar Mehmood	Transnational Corporations Review / Kuaguo Gongsi	10.1080/19186444.2022.2041913
Influence of failure factors on entrepreneurial resilience in Angolan micro, small and medium-sized enterprises	2021	Franco, Mário; Haase, Heiko; António, Dalne	International Journal of Organizational Analysis	10.1108/IJOA-07-2019-1829
Influence of the entrepreneur's personal values in business governance style and their relationship with happiness at work	2021	Foncubierta-Rodriguez, MJ	CORPORATE GOVERNANCE-THE INTERNATIONAL JOURNAL OF BUSINESS IN SOCIETY	10.1108/CG-05-2021-0197
INFLUENCES ON HAPPINESS AND SUBJECTIVE WELL-BEING OF ENTREPRENEURS AND LABOUR: KWAZULU-NATAL CASE STUDY	2015	Mahadea, D; Ramroop, S	SOUTH AFRICAN JOURNAL OF ECONOMIC AND MANAGEMENT SCIENCES	10.17159/2222-3436/2015/v18n2a8
Inhabiting the Self-Work Romantic Utopia: Positive Psychology, Life Coaching, and the Challenge of Self-Fulfillment at Work	2021	Pagis, M	WORK AND OCCUPATIONS	10.1177/0730888420911683
Injury rates and psychological wellbeing in temporary work: A study of seasonal workers in the New Zealand food processing industry	2015	SCHWEDER, PETER; QUINLAN, MICHAEL; BOHLE, PHILIP; LAMM, FELICITY; BIN ANG, ANDY HUAT	New Zealand Journal of Employment Relations
Innovation Strategy of Cultivating Innovative Enterprise Talents for Young Entrepreneurs Under Higher Education	2021	Yu, X; Zhang, BG	FRONTIERS IN PSYCHOLOGY	10.3389/fpsyg.2021.693576
Innovative ability and entrepreneurial activity: two factors to enhance "quality of life"	2014	Nataraajan, R; Angur, MG	JOURNAL OF BUSINESS & INDUSTRIAL MARKETING	10.1108/JBIM-09-2013-0205
Insomnia: An Important Antecedent Impacting Entrepreneurs' Health	2019	Levasseur, L; Tang, JT; Karami, M	JOURNAL OF RISK AND FINANCIAL MANAGEMENT	10.3390/jrfm12010044
Integrating motivation, risk-taking and self-identity: A typology of ICT enterprise development narratives	2012	Mills, Colleen; Pawson, Kylie	International Small Business Journal: Researching Entrepreneurship	10.1177/0266242610390594
INTEGRATION OF ENTREPRENEURSHIP INTO HIGHER EDUCATION AS A PREMISE FOR YOUTH WELL-BEING IN LITHUANIA AND LATVIA	2017	Melnikova, J; Ahrens, A; Zascerinska, J	SOCIAL WELFARE INTERDISCIPLINARY APPROACH	10.21277/sw.v1i7.294
Intellectual capital and resilience in torn societies	2019	Daou, A; Joseph, J; Yousif, DS; Fathallah, R; Reyes, G	JOURNAL OF INTELLECTUAL CAPITAL	10.1108/JIC-01-2019-0008
Intrinsic motivation and entrepreneurial start-up intentions: a franchising perspective	2021	Baskaran, S; Devagaran, S; Ganesan, K; Mahadi, N	INTERNATIONAL JOURNAL OF ENTREPRENEURIAL VENTURING	10.1504/IJEV.2021.119145
Introducing a People's Academy into Higher Education A coproduction approach to sustained well-being	2018	Hardy, SE; Malby, R; Hallett, N; Farooq, A; Chamley, C; Young, G; White, XH; Turner, W	HIGHER EDUCATION SKILLS AND WORK-BASED LEARNING	10.1108/HESWBL-10-2017-0075
Investigating the subjective well-being of the informally employed: A case study of day labourers in Windhoek and Pretoria	2020	Van Wyk, Anthonie M.; Blaauw, Phillip F.; Pretorius, Anmar; Schenck, Rinie; Freeman, Rachel	Acta Commercii
Involuntary Temporary and Part-Time Work, Job Quality and Well-Being at Work	2015	Kauhanen, M; Natti, J	SOCIAL INDICATORS RESEARCH	10.1007/s11205-014-0617-7
Is becoming self‐employed a panacea for job satisfaction? Longitudinal evidence from work to self‐employment transitions	2016	Georgellis, Yannis; Yusuf, Afees	Journal of Small Business Management	10.1111/jsbm.12292
Is job satisfaction of high-level managers and self-employed more pro-cyclical than normal employees?	2018	Sanchez-Sanchez, N; Namkee, A	INTERNATIONAL JOURNAL OF MANPOWER	10.1108/IJM-02-2017-0037
Is procrastination a "friend or foe"? Building the relationship between fear of the failure and entrepreneurs' well-being	2019	Soomro, BA; Shah, NA	JOURNAL OF ENTREPRENEURSHIP IN EMERGING ECONOMIES	10.1108/JEEE-12-2019-0191
Is Stress Worth it? Stress-Related Health and Wealth Trade-Offs for Entrepreneurs	2015	Cardon, Melissa S.; Patel, Pankaj C.	Applied Psychology: An International Review	10.1111/apps.12021
Is the association between precarious employment and mental health mediated by economic difficulties in males? Results from two Italian studies	2019	Ferrante, G; Fasanelli, F; Gigantesco, A; Ferracin, E; Contoli, B; Costa, G; Gargiulo, L; Marra, M; Masocco, M; Minardi, V; Violani, C; Zengarini, N; d'Errico, A; Ricceri, F	BMC PUBLIC HEALTH	10.1186/s12889-019-7243-x
It takes a family to lighten the load! The impact of family-to-business support on the stress and creativity of women micro-entrepreneurs in Sri Lanka	2020	Wijewardena, Nilupama; Samaratunge, Ramanie; Kumara, Ajantha Sisira; Newman, Alex; Abeysekera, Lakmal	Personnel Review	10.1108/PR-05-2019-0251
Job and life satisfaction of nonstandard workers in South Korea	2013	Lee, Bokim	Workplace health & safety	10.3928/21650799-20130726-79
Job dissatisfaction of the self-employed in Indonesia	2017	Kwon, I; Sohn, K	SMALL BUSINESS ECONOMICS	10.1007/s11187-016-9820-z
Job insecurity among temporary workers: Looking through the gender lens	2015	Rigotti, T; Mohr, G; Isaksson, K	ECONOMIC AND INDUSTRIAL DEMOCRACY	10.1177/0143831X13516026
Job insecurity and mental health: A meta-analytical review of the consequences of precarious work in clinical disorders	2018	Llosa, Jose A.; Menéndez-Espina, Sara; Agulló-Tomás, Esteban; Rodríguez-Suárez, Julio	Anales de Psicología	10.6018/analesps.34.2.281651
Job insecurity and psychological well-being: The moderating roles of self-perceived employability and core self-evaluations	2021	Ugwu, Fabian O.; Nwaosumba, Victor C.; Anozie, Emmanuella U.; Ozurumba, Chioma K.; Ogbonnaya, Chisom E.; Akwara, Francis A.; Ogwuche, Chinelo H.; Ibiam, Okechukwu E.	Journal of Psychology in Africa	10.1080/14330237.2021.1903166
Job insecurity and well-being in the temporary workforce: Testing volition and contract expectations as boundary conditions	2013	Bernhard-Oettel, Claudia; Rigotti, Thomas; Clinton, Michael; de Jong, Jeroen	European Journal of Work and Organizational Psychology	10.1080/1359432X.2011.647409
Job insecurity, workload and job exhaustion in temporary agency workers (TAWs): Gender differences	2016	Giunchi, Marianna; Emanuel, Federica; Chambel, Maria José; Ghislieri, Chiara	The Career Development International	10.1108/CDI-07-2015-0103
Job satisfaction and empowerment of self-employed nurse practitioners: A mixed methods study	2018	Lyden, Catherine; Sekula, L Kathleen; Higgins, Barbara; Zoucha, Rick	Journal of the American Association of Nurse Practitioners	10.1097/JXX.0000000000000007
Job satisfaction and mental health of temporary agency workers in Europe: a systematic review and research agenda	2020	Hünefeld, Lena; Gerstenberg, Susanne; Hüffmeier, Joachim	Work & Stress	10.1080/02678373.2019.1567619
Job satisfaction and retirement age intentions in Finland Self-employed versus salary earners	2012	Kautonen, T; Hytti, U; Bogenhold, D; Heinonen, J	INTERNATIONAL JOURNAL OF MANPOWER	10.1108/01437721211243778
Job satisfaction and self-employment: autonomy or personality?	2012	Lange, Thomas	Small Business Economics	10.1007/s11187-009-9249-8
Job satisfaction and the educated entrepreneur	2014	Roche, Kristen	Journal of Small Business & Entrepreneurship
Job satisfaction of non-standard workers in Korea: Focusing on non-standard workers’ internal and external heterogeneity	2017	Park, Mihee; Kang, Joonmo	Work, Employment and Society	10.1177/0950017016666209
Job satisfaction of wage and self-employed workers Do job preferences make a difference?	2017	Cueto, Begoña; Pruneda, Gabriel	Applied Research in Quality of Life	10.1007/s11482-016-9456-9
Job satisfaction, expected retirement financial insufficiency, and the expected retirement age of the entrepreneurs: an attraction-selection-attrition theory perspective		Qu, JJ	JOURNAL OF ENTREPRENEURSHIP IN EMERGING ECONOMIES	10.1108/JEEE-06-2021-0219
Job status and depressive symptoms in older employees	2020	Mencia, Patricia Moreno; Prieto, David Cantarero	European Journal of Mental Health	10.5708/EJMH.15.2020.2.6
Job stress and coping: self-employed versus organizationally employed professionals	2012	Oren, Lior	Stress and health : journal of the International Society for the Investigation of Stress	10.1002/smi.1418
Joint effects of prior start-up experience and coping strategies on entrepreneurs' psychological well-being	2013	Uy, MA; Foo, MD; Song, ZL	JOURNAL OF BUSINESS VENTURING	10.1016/j.jbusvent.2012.04.003
Juggling or Struggling? Work and Family Interface and Its Buffers among Small Business Owners	2016	Nguyen, H; Sawang, S	ENTREPRENEURSHIP RESEARCH JOURNAL	10.1515/erj-2014-0041
Jump for joy: happiness as the route to increased living standards of entrepreneurs in Zambia	2020	Eijdenberg, EL; Thompson, NA	SMALL ENTERPRISE RESEARCH	10.1080/13215906.2020.1751691
Keep Calm and Carry On: Emotion Regulation in Entrepreneurs' Learning From Failure	2018	He, VF; Siren, C; Singh, S; Solomon, G; von Krogh, G	ENTREPRENEURSHIP THEORY AND PRACTICE	10.1177/1042258718783428
La desesperacion in Latino migrant day laborers and its role in alcohol and substance-related sexual risk	2016	Organista, Kurt C; Arreola, Sonya G; Neilands, Torsten B	SSM - population health	10.1016/j.ssmph.2016.01.006
Late-career entrepreneurship, income and quality of life	2017	Kautonen, Teemu; Kibler, Ewald; Minniti, Maria	Journal of Business Venturing
Laughing All the Way to the Bank: The Joint Roles of Shared Coping Humor and Entrepreneurial Team-Efficacy in New Venture Performance		Hmieleski, KM; Cole, MS	ENTREPRENEURSHIP THEORY AND PRACTICE	10.1177/10422587211046543
Leader Emergence in Nascent Venture Teams: The Critical Roles of Individual Emotion Regulation and Team Emotions	2020	Sirén, Charlotta; He, Vivianna Fang; Wesemann, Henrik; Jonassen, Zoe; Grichnik, Dietmar; Krogh, Georg	Journal of Management Studies (John Wiley & Sons, Inc.)
Learner profile mapping: Stimulating autonomous motivation in entrepreneurship education	2021	Donaldson, C; Villagrasa, J; Sanchez, F	INDUSTRY AND HIGHER EDUCATION	10.1177/09504222211012322
Learning the entrepreneurial craft from Narratives of Emotional Setbacks and Failures of Serial Entrepreneurs	2020	Yousafzai, Muhammad Tariq; Mateen, Abdul; Ali, Sheraz	Journal of Managerial Sciences
Leisure Factors Predicting the Happiness of Self-Employed Workers in South Korea	2021	Park, Kwang-Hi; Kim, Hyunlye; Park, Suin	International journal of environmental research and public health	10.3390/ijerph18189852
Let's Focus on Solutions to Entrepreneurial Ill-Being! Recovery Interventions to Enhance Entrepreneurial Well-Being	2021	Williamson, Amanda Jasmine; Gish, J. Jeffrey; Stephan, Ute	Entrepreneurship: Theory & Practice	10.1177/10422587211006431
Leveraging family values to decrease unhealthy alcohol use in aging Latino day laborers	2013	del Pino, Homero E; Mendez-Luck, Carolyn; Bostean, Georgiana; Ramirez, Karina; Portillo, Marlom; Moore, Alison A	Journal of immigrant and minority health	10.1007/s10903-012-9700-9
Leveraging the macro-level environment to balance work and life: an analysis of female entrepreneurs' job satisfaction	2021	De Clercq, D; Brieger, SA; Welzel, C	SMALL BUSINESS ECONOMICS	10.1007/s11187-019-00287-x
Life After Business Failure: The Process and Consequences of Business Failure for Entrepreneurs	2013	Ucbasaran, D; Shepherd, DA; Lockett, A; Lyon, SJ	JOURNAL OF MANAGEMENT	10.1177/0149206312457823
Life satisfaction and self-employment in different types of occupations	2018	Hessels, J; Arampatzi, E; van der Zwan, P; Burger, M	APPLIED ECONOMICS LETTERS	10.1080/13504851.2017.1361003
Life satisfaction and self-employment: a matching approach	2013	Binder, M; Coad, A	SMALL BUSINESS ECONOMICS	10.1007/s11187-011-9413-9
Lifestyle entrepreneurs in winemaking An exploratory qualitative analysis on the non-pecuniary benefits	2019	Dominici, A; Boncinelli, F; Marone, E	INTERNATIONAL JOURNAL OF WINE BUSINESS RESEARCH	10.1108/IJWBR-06-2018-0024
Linking female entrepreneurs' motivation to business survival	2015	Rey-Martí, Andrea; Tur Porcar, Ana; Mas-Tur, Alicia	Journal of Business Research	10.1016/j.jbusres.2014.11.033
Linking perceptions of organizational support to temporary agency workers’ well-being: The mediation of motivations	2019	Lopes, Sílvia; Chambel, Maria José; Cesário, Francisco	International Journal of Organizational Analysis	10.1108/IJOA-08-2018-1502
Living Conditions and Psychological Distress in Latino Migrant Day Laborers: The Role of Cultural and Community Protective Factors	2017	Organista, Kurt C; Ngo, Samantha; Neilands, Torsten B; Kral, Alex H	American journal of community psychology	10.1002/ajcp.12113
Living on the slopes: entrepreneurial preparedness in a context under continuous threat	2019	Munoz, P; Kimmitt, J; Kibler, E; Farny, S	ENTREPRENEURSHIP AND REGIONAL DEVELOPMENT	10.1080/08985626.2018.1541591
Lost and Found in Upstate New York: Exploring the Motivations of "Lost Boys" Refugees as Founders of International Nonprofit Organizations	2020	Appe, Susan; Oreg, Ayelet	Administration & Society	10.1177/0095399719890311
Lundgren Tours: Out of the Frying Pan and into the Fire A young entrepreneur survives and thrives after the 'double-whammy' of Brexit and Coronavirus		Pearce, A; Quan, R; Dziewanowska, K	INTERNATIONAL JOURNAL OF ENTREPRENEURSHIP AND INNOVATION	10.1177/14657503221081352
Making gigs work: digital platforms, job quality and worker motivations	2020	Dunn, M	NEW TECHNOLOGY WORK AND EMPLOYMENT	10.1111/ntwe.12167
Managerial Efforts in Building Organization Behaviour (Study of Entrepreneurs in Indonesia)	2020	Kartono, R; Sasmoko; Indrianti, Y; Lasmy; Hartono, H	PERTANIKA JOURNAL OF SOCIAL SCIENCE AND HUMANITIES
Managers of micro-sized enterprises and Covid-19: impact on business operations, work-life balance and well-being	2021	Vinberg, S; Danielsson, P	INTERNATIONAL JOURNAL OF CIRCUMPOLAR HEALTH	10.1080/22423982.2021.1959700
Managing motivation in the contact center: The employment relationship of outsourcing and temporary agency workers	2019	Sobral, Filipa; Chambel, Maria José; Castanheira, Filipa	Economic & Industrial Democracy	10.1177/0143831X16648386
Mania Risk and Entrepreneurship: Overlapping Personality Traits	2018	Johnson, Sheri L.; Madole, James W.; Freeman, Michael A.	Academy of Management Perspectives	10.5465/amp.2016.0165
Manic tendencies are not related to being an entrepreneur, intending to become an entrepreneur, or succeeding as an entrepreneur	2015	Johnson, Sheri L; Freeman, Michael A; Staudenmaier, Paige J	Journal of affective disorders	10.1016/j.jad.2014.10.049
Marketplace Literacy as a Pathway to a Better World: Evidence from Field Experiments in Low-Access Subsistence Marketplaces	2021	Viswanathan, M; Umashankar, N; Sreekumar, A; Goreczny, A	JOURNAL OF MARKETING	10.1177/0022242921998385
Measuring entrepreneurial passion: Conceptual foundations and scale validation	2013	Cardon, MS; Gregoire, DA; Stevens, CE; Patel, PC	JOURNAL OF BUSINESS VENTURING	10.1016/j.jbusvent.2012.03.003
MEASURING THE EFFECTS OF WORK MOTIVATION ON STRESS AND PERFORMANCE LINKAGES IN SME	2019	Khairuddin, SMHS; Saidun, Z; Hashim, MS	ASIAN ACADEMY OF MANAGEMENT JOURNAL	10.21315/aamj2019.24.s2.1
Mechanical Turk and the gig economy: exploring differences between gig workers	2019	Keith, MG; Harms, P; Tay, L	JOURNAL OF MANAGERIAL PSYCHOLOGY	10.1108/JMP-06-2018-0228
Mediating Role of Self-Regulation between Emotional Intelligence and Entrepreneurial Intention: Evidence from Management Students	2020	Nawaz, Tufail; Rehman, Khalid; Javed, Aziz; Hamayun, Muhammad	City University Research Journal (CURJ)
Medical mall founders' satisfaction and integrated management requirements	2017	Ito, Atsushi	The International journal of health planning and management	10.1002/hpm.2352
Mental aspects of cultural intelligence and self-creativity of nascent entrepreneurs: The mediating role of emotionality	2021	Altinay, Levent; Kinali Madanoglu, Gulsevim; Kromidha, Endrit; Nurmagambetova, Armiyash; Madanoglu, Melih	Journal of Business Research	10.1016/j.jbusres.2020.10.048
Mental Disorders in the Entrepreneurship Context: When Being Different Can Be An Advantage	2018	Wiklund, Johan; Hatak, Isabella; Patzelt, Holger; Shepherd, Dean A.	Academy of Management Perspectives	10.5465/amp.2017.0063
Mental health and substance use among self-employed lawyers and pharmacists	2014	Leignel, S; Schuster, J-P; Hoertel, N; Poulain, X; Limosin, F	Occupational medicine (Oxford, England)	10.1093/occmed/kqt173
Mental Health Effects of Entrepreneurial College Students from Different Backgrounds: The Mediating Role of Social Equity	2022	He, Dehui; Li, Wangzhuo; He, Xinghui	Journal of healthcare engineering	10.1155/2022/4790284
Mentor expectations and entrepreneurial venture creation: mediating role of the sense of nothing to lose and entrepreneurial resilience	2021	Dost, M; Shah, SMM; Saleem, I	JOURNAL OF ENTREPRENEURSHIP IN EMERGING ECONOMIES	10.1108/JEEE-04-2021-0136
Micro-entrepreneurship and subjective well-being: Evidence from rural Bangladesh	2019	Bhuiyan, Muhammad Faress; Ivlevs, Artjoms	Journal of Business Venturing	10.1016/j.jbusvent.2018.09.005
Migrant Entrepreneurship: The Family as Emotional Support, Social Capital and Human Capital	2021	Hu, Mingzhi; Su, Yinxin; Zhang, Haiyong	Emerging Markets Finance & Trade	10.1080/1540496X.2019.1693364
Migrant women entrepreneurs and emotional encounters in policy fields	2020	Webster, Natasha A.	Emotion, Space and Society	10.1016/j.emospa.2020.100730
Migrant women entrepreneurs and entrepreneurial ecosystems during an external shock: a case study from the healthcare sector in Kazakhstan	2021	Aman, R; Ahokangas, P; Zhang, XT	ASIAN BUSINESS & MANAGEMENT	10.1057/s41291-021-00151-5
Migration in Times of Crisis: Can Entrepreneurship be a Solution? The Case of Brazilian Entrepreneurs in Lisbon (Portugal)	2017	Ferreira, SD; Callou, MRD; Andrade, GS; Guimaraes, FDD	ECONOMIC AND SOCIAL CHANGES-FACTS TRENDS FORECAST	10.15838/esc/2017.4.52.14
Millennial social entrepreneurial intent and social entrepreneurial self-efficacy: a comparative entrepreneurship study	2021	Zhang, Y; Trusty, J; Goroshnikova, T; Kelly, L; Kwong, KK; McGuire, SJJ; Perusquia, J; Prabhu, VP; Shen, MH; Tang, R	SOCIAL ENTERPRISE JOURNAL	10.1108/SEJ-07-2020-0054
Mind the gap: Consequences of inter-role conflicts of freelance journalists with secondary employment in the field of public relations	2015	Obermaier, M; Koch, T	JOURNALISM	10.1177/1464884914528142
Minding Your Business: How Entrepreneurs Manage Stress	2020	Bressler, Martin S.; Bressler, Linda A.	Journal of Organizational Psychology
Mining Consumer Minds: Downstream Consequences of Host Motivations for Home-Sharing Platforms	2022	Chung, Jaeyeon (Jae); Johar, Gita Venkataramani; Li, Yanyan; Netzer, Oded; Pearson, Matthew	Journal of Consumer Research	10.1093/jcr/ucab034
Mitigating work interference with family by leveraging an entrepreneurial strategic posture	2021	De Clercq, D; Kaciak, E; Thongpapanl, N	INTERNATIONAL JOURNAL OF ENTREPRENEURSHIP AND INNOVATION	10.1177/14657503211035477
Moderating effects of Covid-19-related psychological distress on the cognitive process of entrepreneurship among higher education students in Vietnam		Duong, CD; Ha, NT; Le, TL; Nguyen, TLP; Nguyen, THT; Pham, TV	HIGHER EDUCATION SKILLS AND WORK-BASED LEARNING	10.1108/HESWBL-01-2022-0006
Monetary Rewards, Intrinsic Motivators, and Work Engagement in the IT-Enabled Sharing Economy: A Mixed-Methods Investigation of Internet Taxi Drivers*	2020	Hua, Y; Cheng, XS; Hou, TT; Luo, R	DECISION SCIENCES	10.1111/deci.12372
Money or love-Why do people share properties on Airbnb?	2021	Bremser, K; Wust, K	JOURNAL OF HOSPITALITY AND TOURISM MANAGEMENT	10.1016/j.jhtm.2021.05.009
Motivation and the careers of agricultural entrepreneurs in Ivory Coast	2021	Milot-Lapointe, F; Boua, SJP; St-Jean, E	JOURNAL OF ENTERPRISING COMMUNITIES-PEOPLE AND PLACES IN THE GLOBAL ECONOMY	10.1108/JEC-02-2021-0028
Motivation Factors for Female Entrepreneurship in Mexico	2017	Cavada, Martha Cantú; Bobek, Vito; Maček, Anita	Entrepreneurial Business & Economics Review	10.15678/EBER.2017.050307
Motivation to Lead: A contingent approach to female leadership	2017	Jenni, Corinne	Journal of Business Diversity
Motivation, Migration, and Nonstandard Employment: A Survey Among Temporary Agency Workers	2018	Underthun, A; Aasland, A	NORDIC JOURNAL OF WORKING LIFE STUDIES	10.18291/njwls.v8iS4.111156
Motivation, Networking and Business Growth: Perspectives of Ghanaian Female Entrepreneurs	2017	Erogul, Murat Sakir; Quagrainie, Fanny Adams	Journal of Enterprising Culture	10.1142/S021849581750011X
Motivation, perceived success factors and problems of entrepreneurs: evidence from a developing country in Asia	2014	Nishantha, B.; Pathirana, K.P.J.M.	International Journal of Process Management & Benchmarking
Motivational and Attitudinal Determinants of Entrepreneurial Intention: Hospitality and Tourism Students' Perspectives		Al-Jubari, I; Mosbah, A; Salim, FABA	JOURNAL OF HOSPITALITY & TOURISM EDUCATION	10.1080/10963758.2021.1963747
Motivational factors for engaging in dirty work entrepreneurship among a sample of African immigrant entrepreneurs in South Africa	2018	Cobbinah, Charles; Chinyamurindi, Willie T.	South African Journal of Human Resource Management	10.4102/sajhrm.v16i0.1025
Motivational factors into agriculture as a career path: narratives of Black emerging farmers as entrepreneurs in South Africa	2021	Mpetile, Z; Chinyamurindi, W	JOURNAL OF ENTERPRISING COMMUNITIES-PEOPLE AND PLACES IN THE GLOBAL ECONOMY	10.1108/JEC-02-2021-0029
Motivational Factors of Tribal Entrepreneurs in Handloom Clusters: A Case Study of Thenzawl, Mizoram	2012	Ramswamy, Rama; Kumar, N. V. R. Jyoti	IUP Journal of Entrepreneurship Development
Motivational Forces and Challenges of Women Entrepreneurs: A Case Study of Tinsukia Town	2018	Bhowmick, Debyani Roy	Journal of Entrepreneurship & Management
MOTIVATIONS AND BARRIERS OF ENTREPRENEURS IN MOSCOW AND THE MOSCOW REGION	2021	SULIKASHVILI, Natalia; KIZABA, Godefroy; ASSAIDI, Abdelouahid	Business: Theory & Practice
Motivations and Barriers to Female Entrepreneurship: Insights from Morocco	2022	Naguib, Rabia	Journal of African Business	10.1080/15228916.2022.2053400
Motivations and challenges of women entrepreneurs: Experiences of small businesses in Jaipur city of Rajasthan	2019	Shastri, S; Shastri, S; Pareek, A	INTERNATIONAL JOURNAL OF SOCIOLOGY AND SOCIAL POLICY	10.1108/IJSSP-09-2018-0146
MOTIVATIONS AND INCENTIVES OF COMMUNITY MEDIA CONTENT CREATORS: A CASE STUDY OF SPODNAS	2017	Skripcova, L	COMMUNICATION TODAY
Motivations and opportunity recognition of social entrepreneurs	2016	Yitshaki, Ronit; Kropp, Fredric	Journal of Small Business Management	10.1111/jsbm.12157
Motivations and solution appropriateness in crowdsourcing challenges for innovation	2019	Acar, Oguz A.	Research Policy	10.1016/j.respol.2018.11.010
MOTIVATIONS FOR ENTREPRENEURSHIP	2016	Minarcine, Suzanne; Shaw, Cassandra	International Journal of the Academic Business World
Motivations for entrepreneurship in the tourism and hospitality sector: A social cognitive theory perspective	2019	Wang, Sha; Hung, Kam; Huang, Wei-Jue	International Journal of Hospitality Management	10.1016/j.ijhm.2018.11.018
Motivations of the Female Entrepreneurs to Start Online Businesses in the United Arab Emirates	2020	Tahir, Rizwan; Raza, Ali	International Journal of Innovation & Technology Management	10.1142/S0219877020500479
Motivations of tourism‐induced mobility: Tourism development and the pursuit of the Chinese dream	2019	Zhou, Lingxu; Chan, Eric S. W.	International Journal of Tourism Research	10.1002/jtr.2308
Motives for Being Temporary Agency Worker: Validity Study of One Measure According to The Self-Determination Theory	2014	Lopes, S; Chambel, MJ	SOCIAL INDICATORS RESEARCH	10.1007/s11205-013-0273-3
Moving the mental health equity dialogue forward: the promise of a social entrepreneur framework	2013	Kidd, Sean A; McKenzie, Kwame J	Administration and policy in mental health	10.1007/s10488-011-0379-3
Multidimensional Facets of Entrepreneurial Resilience during the COVID-19 Crisis through the Lens of the Wealthiest Romanian Counties	2020	Ignat, R; Constantin, M	SUSTAINABILITY	10.3390/su122310220
Multiple jobholding motivations and experiences: A typology and latent profile analysis	2021	Campion, Emily D.; Csillag, Borbala	Journal of Applied Psychology	10.1037/apl0000920
Negative (Workaholic) Emotions and Emotional Exhaustion: Might Job Autonomy Have Played a Strategic Role in Workers with Responsibility during the Covid-19 Crisis Lockdown?	2020	Spagnoli, P; Molinaro, D	BEHAVIORAL SCIENCES	10.3390/bs10120192
Negotiated Agency in the Face of Consumption Constraints: A Study of Women Entrepreneurs in Subsistence Contexts	2021	Venugopal, S; Viswanathan, M	JOURNAL OF PUBLIC POLICY & MARKETING	10.1177/0743915620953821
New look of predicting entrepreneurial intention: a serial mediation analysis	2019	Nawaz, T; Khattak, BK; Rehman, K	DILEMAS CONTEMPORANEOS-EDUCACION POLITICA Y VALORES
Nigerian immigrant women's entrepreneurial embeddedness in Ghana, West Africa	2019	Bosiakoh, TA; Tetteh, VW	INTERNATIONAL JOURNAL OF GENDER AND ENTREPRENEURSHIP	10.1108/IJGE-05-2018-0043
No funny business: Precarious work and emotional labour in stand-up comedy	2018	Butler, Nick; Stoyanova Russell, Dimitrinka	Human Relations	10.1177/0018726718758880
No Need to Worry? Anxiety and Coping in the Entrepreneurship Process	2020	Thompson, Neil A; van Gelderen, Marco; Keppler, Laura	Frontiers in psychology	10.3389/fpsyg.2020.00398
Non-standard employment and mortality in Belgian workers: A census-based investigation	2021	Balogh, R; Gadeyne, S; Vanroelen, C	SCANDINAVIAN JOURNAL OF WORK ENVIRONMENT & HEALTH	10.5271/sjweh.3931
Non-Standard Workers Have Poorer Physical and Mental Health Than Standard Workers	2019	Ahn, Jaeouk; Kim, Nam-Soo; Lee, Byung-Kook; Park, Jungsun; Kim, Yangho	Journal of occupational and environmental medicine	10.1097/JOM.0000000000001682
Not All Are Equal: A Latent Profile Analysis of Well-Being Among the Self-Employed	2020	Bujacz, Aleksandra; Eib, Constanze; Toivanen, Susanna	Journal of Happiness Studies	10.1007/s10902-019-00147-1
Not for the faint of heart? A gendered perspective on psychological distress in entrepreneurship	2019	Chadwick, Ingrid C; Raver, Jana L	Journal of occupational health psychology	10.1037/ocp0000157
Obsession in Entrepreneurs - Towards a Conceputalisation	2013	Fisher, Rosemary; Maritz, Alex; Lobo, Antonio	Entrepreneurship Research Journal	10.1515/erj-2012-0009
Occupational Stressors and Access to COVID-19 Resources among Commuting and Residential Hispanic/Latino Farmworkers in a US-Mexico Border Region	2022	Keeney, AJ; Quandt, A; Villasenor, MD; Flores, D; Jr, LF	INTERNATIONAL JOURNAL OF ENVIRONMENTAL RESEARCH AND PUBLIC HEALTH	10.3390/ijerph19020763
Occurrence of Mental Illness and Mental Health Risks among the Self-Employed: A Systematic Review	2021	Willeke, Kristina; Janson, Patrick; Zink, Katharina; Stupp, Carolin; Kittel-Schneider, Sarah; Berghofer, Anne; Ewert, Thomas; King, Ryan; Heuschmann, Peter U; Zapf, Andreas; Wildner, Manfred; Keil, Thomas	International journal of environmental research and public health	10.3390/ijerph18168617
Odd Jobs, Bad Habits, and Ethical Implications: Smoking-Related Outcomes of Children's Early Employment Intensity	2014	Bergenwall, AL; Kelloway, EK; Barling, J	JOURNAL OF BUSINESS ETHICS	10.1007/s10551-013-1743-x
Older workers: Past, present and future	2020	Caines, VD; Crane, MF; Noone, J; Griffin, B; Datta, S; Earl, JK	AUSTRALIAN JOURNAL OF MANAGEMENT	10.1177/0312896220918912
On entrepreneurial resilience among micro‐entrepreneurs in the face of economic disruptions A little help from friends	2021	Iyengar, Deepak; Nilakantan, Rahul; Rao, Shashank	Journal of Business Logistics	10.1111/jbl.12269
On the costs of digital entrepreneurship: Role conflict, stress, and venture performance in digital platform-based ecosystems	2021	Nambisan, Satish; Baron, Robert A.	Journal of Business Research	10.1016/j.jbusres.2019.06.037
On the factors affecting start-up intention of Millennials in Vietnam	2019	Pham, LHT; Nguyen, NT; Tran, TT	INTERNATIONAL JOURNAL OF ADVANCED AND APPLIED SCIENCES	10.31219/osf.io/xjc4k
On the misery of losing self-employment	2016	Hetschko, C	SMALL BUSINESS ECONOMICS	10.1007/s11187-016-9730-0
On the motivational drivers of gray entrepreneurship: An exploratory study	2014	Harms, R; Luck, F; Kraus, S; Walsh, S	TECHNOLOGICAL FORECASTING AND SOCIAL CHANGE	10.1016/j.techfore.2014.08.001
Opportunity creation: Entrepreneurial agency, interaction, and affect	2018	Goss, D; Sadler-Smith, E	STRATEGIC ENTREPRENEURSHIP JOURNAL	10.1002/sej.1273
Opportunity entrepreneurship and subjective wellbeing: The role of psychological functioning Does individualism change this relationship?	2021	Atalay, Izzet; Tanova, Cem	Applied Research in Quality of Life	10.1007/s11482-021-09962-2
Ordered Thinking Versus Disordered Doing: A study of Entrepreneurial Role Stress in the Ethiopian Business Environment	2016	Baikadi, Sanath Bhaskar	Journal of Economic Development, Management, IT, Finance & Marketing
Ordinary entrepreneurial psychosis	2022	Santisteban, Sebastian C.; Jones, Campbell	Organization	10.1177/13505084221079007
Organizational well-being and motivation to work among employees and freelancers: the case of physiotherapists in Italy	2021	Rania, N; Coppola, I; Pratesi, A; Cavanna, D	MEDITERRANEAN JOURNAL OF CLINICAL PSYCHOLOGY	10.13129/2282-1619/mjcp-3065
Overcoming stressful life events at do-it-yourself (DIY) laboratories A new trailblazing career for disadvantaged entrepreneurs	2021	Vessal, SR; Partouche-Sebban, J; Scuotto, V; Maalaoui, A	TECHNOLOGICAL FORECASTING AND SOCIAL CHANGE	10.1016/j.techfore.2020.120506
Overcoming the liability of poorness: disadvantage, fragility, and the poverty entrepreneur	2022	Morris, MH; Kuratko, DF; Audretsch, DB; Santos, S	SMALL BUSINESS ECONOMICS	10.1007/s11187-020-00409-w
Overseas Chinese Returnees' Swindler Syndrome and Their Entrepreneurial Education Under Psychological Resilience	2021	Xiao, Can; Wang, Xiaoya	Frontiers in psychology	10.3389/fpsyg.2021.747687
Paint a Better Mood? Effects of Makeup Use on YouTube Beauty Influencers' Self-Esteem	2020	Tran, A; Rosales, R; Copes, L	SAGE OPEN	10.1177/2158244020933591
Part-time entrepreneurship in the third age: well-being and motives	2021	Viljamaa, Anmari; Joensuu-Salo, Sanna; Kangas, Emilia	Small Enterprise Research	10.1080/13215906.2021.2000483
Partner Selection in Social Entrepreneurship Collectives: How Team Selection Control Can Enhance Satisfaction in Cross-Sector Social Partnerships	2020	Intindola, ML; Pittz, TG; Rogers, SE; Weisinger, JY	JOURNAL OF SOCIAL ENTREPRENEURSHIP	10.1080/19420676.2019.1641137
Passion and habitual entrepreneurship	2015	Thorgren, S; Wincent, J	INTERNATIONAL SMALL BUSINESS JOURNAL-RESEARCHING ENTREPRENEURSHIP	10.1177/0266242613487085
Passion Inspires: Motivations of Creative Entrepreneurs in Creative Business Centres in the Netherlands	2018	Bhansing, PV; Hitters, E; Wijngaarden, Y	JOURNAL OF ENTREPRENEURSHIP	10.1177/0971355717738589
Passion Isn't Always a Good Thing: Examining Entrepreneurs' Network Centrality and Financial Performance with a Dualistic Model of Passion	2014	Ho, VT; Pollack, JM	JOURNAL OF MANAGEMENT STUDIES	10.1111/joms.12062
Pathways to precarity: Work, financial insecurity and wage dependency among Australia's retrenched auto workers	2021	Barnes, T	JOURNAL OF SOCIOLOGY	10.1177/1440783320925151
Pathways to satisfaction with work-life balance: The case of Russian-language Internet freelancers	2014	Davis, Shannon N.; Shevchuk, Andrey; Strebkov, Denis	Journal of Family and Economic Issues	10.1007/s10834-013-9380-1
Patterns of female entrepreneurial activities in Turkey	2017	Tuzun, IK; Takay, BA	GENDER IN MANAGEMENT	10.1108/GM-05-2016-0102
Peer-to-peer interactions in the sharing economy: Exploring the role of reciprocity within a Chinese social network	2020	Starr, RG; Zhu, AQ; Frethey-Bentham, C; Brodie, RJ	AUSTRALASIAN MARKETING JOURNAL	10.1016/j.ausmj.2020.06.002
Perceived host-guest sociability similarity and participants’ satisfaction: Perspectives of airbnb guests and hosts	2020	Ruan, Yanya	Journal of Hospitality and Tourism Management	10.1016/j.jhtm.2020.09.009
Perceived racism, gender role conflict, and life satisfaction among Latino day laborers	2016	Arellano-Morales, Leticia; Liang, Christopher T. H.; Ruiz, Lucerito; Rios-Oropeza, Ernesto	Journal of Latina/o Psychology	10.1037/lat0000049
Perceived social undermining keeps entrepreneurs up at night and disengaged the next day: The mediating role of sleep quality and the buffering role of trait resilience	2022	Yu, Wei; Li, Zhuyi Angelina; Foo, Maw-Der; Sun, Shuhua	Journal of Business Venturing	10.1016/j.jbusvent.2021.106186
Perseverance of effort and consistency of interest for entrepreneurial career success Does resilience matter?	2020	Salisu, I; Hashim, N; Mashi, MS; Aliyu, HG	JOURNAL OF ENTREPRENEURSHIP IN EMERGING ECONOMIES	10.1108/JEEE-02-2019-0025
Personal Characteristics for Successful Senior Cohousing: A Proposed Theoretical Model	2022	Monton, P; Reyes, LE; Alcover, CM	INTERNATIONAL JOURNAL OF ENVIRONMENTAL RESEARCH AND PUBLIC HEALTH	10.3390/ijerph19042241
Personal factors, entrepreneurial intention, and entrepreneurial status: A multinational study in three institutional environments	2021	Schlaegel, C; Engle, RL; Richter, NF; Taureck, PC	JOURNAL OF INTERNATIONAL ENTREPRENEURSHIP	10.1007/s10843-021-00287-7
Personality correlates of self-employed small business owners' success	2013	Owens, KS; Kirwan, JR; Lounsbury, JW; Levy, JJ; Gibson, LW	WORK-A JOURNAL OF PREVENTION ASSESSMENT & REHABILITATION	10.3233/WOR-121536
Physical and mental health problems of self-employed small business owners in South Korea	2019	Kim, Hye-Jin; Min, Jin-Young; Min, Kyoung-Bok	American journal of industrial medicine	10.1002/ajim.23023
Positive affect mediates the relationship between self‐efficacy and innovative behavior in entrepreneurs	2020	Mielniczuk, Emilia; Laguna, Mariola	The Journal of Creative Behavior	10.1002/jocb.364
Positive affect, the entrepreneurial process, and the entrepreneurial success of sole proprietors	2019	Bernoster, Indy; Khedhaouria, Anis; Thurik, Roy	M@n@gement	10.3917/mana.222.0273
Positive Emotions and Entrepreneurial Intention: The Mediating Role of Entrepreneurial Cognition	2021	Chen, Ben-Song; Yuan, Chih-Hung; Yin, Bin; Wu, Xiao-Zhi	Frontiers in psychology	10.3389/fpsyg.2021.760328
Positive Guidance Effect of Ideological and Political Education Integrated With Mental Health Education on the Negative Emotions of College Students	2022	Li, XT; Gao, YH; Jia, YF	FRONTIERS IN PSYCHOLOGY	10.3389/fpsyg.2021.742129
Postcapitalist precarious work and those in the 'drivers' seat: Exploring the motivations and lived experiences of Uber drivers in Canada	2020	Peticca-Harris, Amanda; deGama, Nadia; Ravishankar, M. N.	Organization	10.1177/1350508418757332
Potential entrepreneurial qualities and emotional intelligence in India’s future business intellectuals: An empirical study	2016	Biswal, Debasis; Mukherjee, Indrani	Indian Journal of Community Psychology
Poverty reduction through entrepreneurship: incentives, social networks, and sustainability	2018	Wu, J; Si, S	ASIAN BUSINESS & MANAGEMENT	10.1057/s41291-018-0039-5
Precarious employment and new-onset severe depressive symptoms: A population-based prospective study in South Korea	2015	Jang, Suk-Yong; Jang, Sung-In; Bae, Hong-Chul; Shin, Jaeyong; Park, Eun-Cheol	Scandinavian Journal of Work, Environment & Health	10.5271/sjweh.3498
Precarious Work and Insecure Lives De Facto Informalization in Cambodia's Garment Factories	2021	Salmivaara, Anna	Journal of Labor & Society	10.1163/24714607-20212002
Precarious work and intrinsic job quality: Evidence from Finland, 1984-2013	2016	Pyoria, P; Ojala, S	ECONOMIC AND LABOUR RELATIONS REVIEW	10.1177/1035304616659190
Precarious work and parenting stress among mexican immigrant women in the united states	2021	León‐Pérez, Gabriela; Richards, Caroline; Non, Amy L.	Journal of Marriage and Family	10.1111/jomf.12761
Precarious work and the risk of receiving a disability pension	2019	Ojala, S; Pyoria, P	SCANDINAVIAN JOURNAL OF PUBLIC HEALTH	10.1177/1403494818804106
Precarious Work as Risk Factor for 5-Year Increase in Depressive Symptoms	2022	Demiral, Yucel; Ihle, Tobias; Rose, Uwe; Conway, Paul Maurice; Burr, Hermann	International journal of environmental research and public health	10.3390/ijerph19063175
Precarious work in the 21st century: A psychological perspective	2021	Allan, BA; Autin, KL; Wilkins-Yel, KG	JOURNAL OF VOCATIONAL BEHAVIOR	10.1016/j.jvb.2020.103491
Precarious work increases depression-based disability among male employees	2021	Pyoria, Pasi; Ojala, Satu; Natti, Jouko	European journal of public health	10.1093/eurpub/ckab119
Precarious Work, Health, and African-American Men: A Qualitative Study on Perceptions and Experiences	2021	Mullany, A; Valdez, L; Gubrium, A; Buchanan, D	INTERNATIONAL JOURNAL OF HEALTH SERVICES	10.1177/0020731420981850
Precarious work, job stress, and health-related quality of life	2021	Bhattacharya, Anasua; Ray, Tapas	American journal of industrial medicine	10.1002/ajim.23223
Precariousness and discontinuous work history in association with health	2012	Sirvio, A; Ek, E; Jokelainen, J; Koiranen, M; Jarvikoski, T; Tanila, A	SCANDINAVIAN JOURNAL OF PUBLIC HEALTH	10.1177/1403494812450092
Precision Telemedicine through Crowdsourced Machine Learning: Testing Variability of Crowd Workers for Video-Based Autism Feature Recognition	2020	Washington, Peter; Leblanc, Emilie; Dunlap, Kaitlyn; Penev, Yordan; Kline, Aaron; Paskov, Kelley; Sun, Min Woo; Chrisman, Brianna; Stockham, Nathaniel; Varma, Maya; Voss, Catalin; Haber, Nick; Wall, Dennis P	Journal of personalized medicine	10.3390/jpm10030086
Predicting entrepreneurial intentions when satisfactory employment opportunities are scarce	2013	Vinogradov, Evgueni; Kolvereid, Lars; Timoshenko, Konstantin	Education & Training	10.1108/ET-06-2012-0067
Predicting individuals' digital autopreneurship: Does educational intervention matter?	2020	Yeh, CH; Wang, YS; Hsu, JW; Lin, SJ	JOURNAL OF BUSINESS RESEARCH	10.1016/j.jbusres.2019.08.020
Predicting motivational outcomes in social entrepreneurship: Roles of entrepreneurial self-efficacy and situational fit	2020	To, Chester K.M.; Guaita Martínez, José Manuel; Orero-Blat, Maria; Chau, K.P.	Journal of Business Research	10.1016/j.jbusres.2020.08.022
Predicting the influence of situational and immigration stress on Latino day laborers’ workplace injuries: An exploratory structural equation model	2019	Fernández-Esquer, Maria Eugenia; Gallardo, Kathryn R.; Diamond, Pamela M.	Journal of Immigrant and Minority Health	10.1007/s10903-018-0752-3
Predictors of Entrepreneurship Intention Among Students in Vocational Colleges: A Structural Equation Modeling Approach	2022	Wu, XS; Tian, YM	FRONTIERS IN PSYCHOLOGY	10.3389/fpsyg.2021.797790
Problems in paradise: Low wages and the well-being of Hawaiians	2020	Karger, Howard	Families in Society	10.1177/1044389420911321
Prosocial Motivation as a Driver of Social Innovation in the UAE	2020	Jeong, Sophia Soyoung; Alhanaee, Dhia Waddah Talib Ali	Social Science Quarterly (Wiley-Blackwell)	10.1111/ssqu.12913
Protean and Boundaryless Career Attitude as Determinants of Well-being Among Indian IT Temporary Agency Workers	2021	Alok, Swati; Rajthilak R.	Vision (09722629)	10.1177/09722629211036208
Psychological capital and entrepreneurial outcomes: the moderating role of social competences of owners of micro-enterprises in East Africa	2018	Baluku, MM; Kikooma, JF; Bantu, E; Otto, K	JOURNAL OF GLOBAL ENTREPRENEURSHIP RESEARCH	10.1186/s40497-018-0113-7
Psychological Determinants of Entrepreneurial Success and Life-Satisfaction	2017	Przepiorka, Aneta M	Current psychology (New Brunswick, N.J.)	10.1007/s12144-016-9419-1
Psychological Factors that Lessen the Impact of COVID-19 on the Self-Employment Intention of Business Administration and Economics' Students from Latin America	2020	Hernandez-Sanchez, BR; Cardella, GM; Sanchez-Garcia, JC	INTERNATIONAL JOURNAL OF ENVIRONMENTAL RESEARCH AND PUBLIC HEALTH	10.3390/ijerph17155293
Psychological resilience and its downstream effects for business survival in nascent entrepreneurship	2020	Chadwick, Ingrid C.; Raver, Jana L.	Entrepreneurship Theory & Practice	10.1177/1042258718801597
Psychological Well-Being Sustainable during Entrepreneurial Process-The Moderating Role of Entrepreneurial Creativity	2021	Wang, CC; Mundorf, N; Salzarulo-McGuigan, A	SUSTAINABILITY	10.3390/su131910732
Psychological Well-Being, Job Strain and Education Among Young Finnish Precarious Employees	2014	Ek, E; Sirvio, A; Koiranen, M; Taanila, A	SOCIAL INDICATORS RESEARCH	10.1007/s11205-013-0263-5
Psychological Wellbeing and Grit Among Freelancers in the UK Dance Industry	2021	Aujla, Imogen J; Jenkins, Lindsay; King, Natasha; Farrer, Rachel	Medical problems of performing artists	10.21091/mppa.2021.4026
Psychometric properties of Connor-Davidson Resilience Scale in a Spanish sample of entrepreneurs	2013	Manzano-Garcia, Guadalupe; Ayala Calvo, Juan Carlos	Psicothema	10.7334/psicothema2012.183
Psychosocial and Psycho-Entrepreneurial Predictors-An Exploratory Study on Indian Women Entrepreneurs	2013	Ramaswamy, G	WOMENS STUDIES-AN INTERDISCIPLINARY JOURNAL	10.1080/00497878.2013.747380
Quality of Entrepreneurship and Micro-, Small- and Medium-sized Enterprises' (MSMEs) Financial Performance in Indonesia	2021	Hanggraeni, D; Sinamo, T	JOURNAL OF ASIAN FINANCE ECONOMICS AND BUSINESS	10.13106/jafeb.2021.vol8.no4.0897
Quality of Higher Education: Improving the Well-being through Humanizing Digital Entrepreneurship Program	2021	Muhibbullah, M; Al Mamun, A; Afroz, R	JOURNAL OF ASIAN FINANCE ECONOMICS AND BUSINESS	10.13106/jafeb.2021.vol8.no2.1201
Quality of Life and Community Wellbeing of Members Associated With Village Savings and Loans Associations as a Model of Sharing Economy in the Least Developing Countries: A Case of Mzuzu City in Northern Malawi, Southern Africa	2022	Wu, Xue-Lian; Munthali, George N Chidimbah; Dzimbiri, Mastano N Woleson; Aakash, Abdur Rahman; Rizwan, Muhammad; Shi, Yu; Daru, Gama Rivas; Sheferaw, Wegayehu Enbeyle	Frontiers in psychology	10.3389/fpsyg.2022.764959
Quality of working life of academics and researchers in the UK: the roles of contract type, tenure and university ranking	2018	Fontinha, R; Van Laar, D; Easton, S	STUDIES IN HIGHER EDUCATION	10.1080/03075079.2016.1203890
Reaction or anticipation? Resilience in small- and medium-sized enterprises		Marcazzan, E; Campagnolo, D; Gianecchini, M	JOURNAL OF SMALL BUSINESS AND ENTERPRISE DEVELOPMENT	10.1108/JSBED-07-2021-0271
Reducing the Cost of Being the Boss: Authentic Leadership Suppresses the Effect of Role Stereotype Conflict on Antisocial Behaviors in Leaders and Entrepreneurs	2021	Monzani, Lucas; Mateu, Guillermo; Hernandez Bark, Alina S; Martinez Villavicencio, Jose	Frontiers in psychology	10.3389/fpsyg.2021.760258
Registering Ideology in the Creation of Social Entrepreneurs: Intermediary Organizations, 'Ideal Subject' and the Promise of Enjoyment	2017	Dey, P; Lehner, O	JOURNAL OF BUSINESS ETHICS	10.1007/s10551-016-3112-z
Regulating worker-customer relations to improve workers' wellbeing	2019	Wuytens, C; De Groof, S	EUROPEAN LABOUR LAW JOURNAL	10.1177/2031952519846637
Relating work engagement and workaholism to entrepreneurial performance	2014	Gorgievski, MJ; Moriano, JA; Bakker, AB	JOURNAL OF MANAGERIAL PSYCHOLOGY	10.1108/JMP-06-2012-0169
Relational processes in family entrepreneurial culture and resilience across generations	2019	Hanson, SK; Hessel, HM; Danes, SM	JOURNAL OF FAMILY BUSINESS STRATEGY	10.1016/j.jfbs.2018.11.001
Relationship Between Entrepreneurial Motivation and Crowdfunding Success Based on Qualitative Analysis-Based on Kickstarer Website Data	2018	Zhao, YQ; Qin, YJ; Zhao, XF; Shi, LL	WIRELESS PERSONAL COMMUNICATIONS	10.1007/s11277-017-5230-z
Relative deprivation of temporary agency workers in the public sector: The role of public service motivation and the possibility of standard employment	2018	Jung, Heung‐Jun; Noh, Sung‐Chul; Kim, Ilju	Human Resource Management Journal	10.1111/1748-8583.12186
Reliability and Validity of the Work and Well-Being Inventory (WBI) for Self-Employed Workers: Test Norms of Employees Are Not Suitable for Entrepreneurs	2019	Vendrig, Lex; Wijnvoord, Liesbeth; Schaafsma, Frederieke	Journal of occupational rehabilitation	10.1007/s10926-018-9821-7
RESEARCH ON EXPLORING THE FORMATION FACTORS OF YOUTH ENTREPRENEURSHIP SATISFACTION AND BEHAVIOR INTENTION	2015	Liu, F; Song, XT	ACTA OECONOMICA	10.1556/032.65.2015.S2.21
Research on Factors Affecting the Entrepreneurial Learning From Failure: An Interpretive Structure Model	2019	Wei, JR; Chen, YT; Zhang, J; Gong, YH	FRONTIERS IN PSYCHOLOGY	10.3389/fpsyg.2019.01304
Research on performance optimization of crowd innovation space from the perspective of participation motivation		Jin, X; Zhang, M; Hou, X	PERSONAL AND UBIQUITOUS COMPUTING	10.1007/s00779-021-01608-2
RESILIENCE AND ECONOMIC EMPOWERMENT: A QUALITATIVE INVESTIGATION OF ENTREPRENEURIAL INDONESIAN WOMEN	2013	LOH, JENNIFER M. I.; DAHESIHSARI, RAYINI	Journal of Enterprising Culture	10.1142/S0218495813500052
Resilience and effectuation for a successful business takeover	2018	d'Andria, A; Gabarret, I; Vedel, B	INTERNATIONAL JOURNAL OF ENTREPRENEURIAL BEHAVIOUR & RESEARCH	10.1108/IJEBR-11-2016-0367
Resilience as an entrepreneurial capability: integrating insights from a cross-disciplinary comparison	2018	Manfield, RC; Newey, LR	INTERNATIONAL JOURNAL OF ENTREPRENEURIAL BEHAVIOR & RESEARCH	10.1108/IJEBR-11-2016-0368
Resiliency and Resilience Process of Entrepreneurs in New Venture Creation	2015	Yang, Yunxi; Danes, Sharon M.	Entrepreneurship Research Journal	10.1515/erj-2013-0076
Resilient Entrepreneurship among European Higher Education Graduates	2018	Zamfir, AM; Mocanu, C; Grigorescu, A	SUSTAINABILITY	10.3390/su10082594
Rest, Zest, and My Innovative Best: Sleep and Mood as Drivers of Entrepreneurs' Innovative Behavior	2019	Williamson, AJ; Battisti, M; Leatherbee, M; Gish, JJ	ENTREPRENEURSHIP THEORY AND PRACTICE	10.1177/1042258718798630
Restarting for the thrill: Behavioural addiction to entrepreneurship	2021	Tshikovhi, Ndivhuho; Dziike, Farai; Moyo, Sibusiso	International Entrepreneurship Review	10.15678/IER.2021.0703.03
Return to work of workers without a permanent employment contract, sick-listed due to a common mental disorder: design of a randomised controlled trial	2014	Lammerts, L; Vermeulen, SJ; Schaafsma, FG; van Mechelen, W; Anema, JR	BMC PUBLIC HEALTH	10.1186/1471-2458-14-594
RICH with well-being: An entrepreneurial mindset for thriving in early-stage entrepreneurship	2021	Lanivich, Stephen E.; Bennett, Andrew; Kessler, Stacey R.; McIntyre, Nancy; Smith, Adam W.	Journal of Business Research	10.1016/j.jbusres.2020.10.036
Role conflict and work-life-family (WLF) demands: a perspective of Malaysian family business	2019	Abd Latip, H; Rahaman, MM; Ayupp, K; Lau, E	JOURNAL OF ASIA BUSINESS STUDIES	10.1108/JABS-09-2018-0264
Role Models and Entrepreneurial Intention: The Moderating Effects of Experience, Locus of Control and Self-Esteem	2017	Brunel, Olivier; Laviolette, Eric Michael; Radu-Lefebvre, Miruna	Journal of Enterprising Culture	10.1142/S0218495817500066
Role of Education and Mentorship in Entrepreneurial Behavior: Mediating Role of Self-Efficacy	2021	Hu, BW; Zheng, Q; Wu, J; Tang, ZB; Zhu, JC; Wu, SM; Ling, Y	FRONTIERS IN PSYCHOLOGY	10.3389/fpsyg.2021.775227
Role of perceived self-efficacy and spousal support in psychological well-being of female entrepreneurs	2019	Rasool, Iqra; Zubair, Aisha; Anwar, Mubeen	Pakistan Journal of Psychological Research	10.33824/PJPR.2019.34.4.48
Role of Social Capital and Financial Wellbeing in Reaching Successful Entrepreneurial Financial Performance: A Moderated-Mediated Model of Financial Intelligence	2022	Yao, Lei; Meng, Da	Frontiers in psychology	10.3389/fpsyg.2022.843501
Satisfaction and Self-employment: Do Men or Women Benefit More from Being Their Own Boss?	2020	Maguire, K; Winters, JV	EASTERN ECONOMIC JOURNAL	10.1057/s41302-020-00169-1
Satisfaction of entrepreneurs: A comparison between founders and family business successors	2020	Lauto, Giancarlo; Pittino, Daniel; Visintin, Francesca	Journal of Small Business Management	10.1080/00472778.2019.1660937
Satisfaction of Goals Attainment and Intention to Restructure among Malaysian SME Entrepreneurs	2016	Hanafiah, Mohd Hizam; Usman Yousaf, Sh.; Senik, Zizah Che	Journal of Entrepreneurship & Business	10.1017/eso.2022.13
Satisfactions comparisons: women with families, full-time and part-time self-employed	2017	Ebbers, I; Piper, A	INTERNATIONAL JOURNAL OF GENDER AND ENTREPRENEURSHIP	10.1108/IJGE-11-2016-0046
Screening Amazon’s Mechanical Turk for adults with ADHD	2019	Wymbs, Brian T.; Dawson, Anne E.	Journal of Attention Disorders	10.1177/1087054715597471
Searching for resilience: the impact of employee-level and entrepreneur-level resilience on firm performance in small family firms	2021	Santoro, Gabriele; Messeni-Petruzzelli, Antonio; Del Giudice, Manlio	Small Business Economics	10.1007/s11187-020-00319-x
Selection of trustworthy crowd workers for telemedical diagnosis of pediatric autism spectrum disorder	2021	Washington, Peter; Leblanc, Emilie; Dunlap, Kaitlyn; Penev, Yordan; Varma, Maya; Jung, Jae-Yoon; Chrisman, Brianna; Sun, Min Woo; Stockham, Nathaniel; Paskov, Kelley Marie; Kalantarian, Haik; Voss, Catalin; Haber, Nick; Wall, Dennis P	Pacific Symposium on Biocomputing. Pacific Symposium on Biocomputing
Self-centered and self-employed: Gender and the relationship between narcissism and self-employment	2020	Harms, PD; Patel, PC; Carnevale, JB	JOURNAL OF BUSINESS RESEARCH	10.1016/j.jbusres.2020.08.028
Self-Compassion When Coping With Venture Obstacles: Loving-Kindness Meditation and Entrepreneurial Fear of Failure	2021	Engel, Y; Noordijk, S; Spoelder, A; van Gelderen, M	ENTREPRENEURSHIP THEORY AND PRACTICE	10.1177/1042258719890991
Self-efficacy and Success of Disadvantaged Entrepreneurs: The Moderating Role of Resilience	2020	Santoro, G; Ferraris, A; Del Giudice, M; Schiavone, F	European Management Review	10.1111/emre.12394
Self-employed individuals performing different types of work have different occupational safety and health problems	2018	Park, J; Han, B; Kim, Y	AMERICAN JOURNAL OF INDUSTRIAL MEDICINE	10.1002/ajim.22862
Self-employment and allostatic load	2019	Patel, PC; Wolfe, MT; Williams, TA	JOURNAL OF BUSINESS VENTURING	10.1016/j.jbusvent.2018.05.004
Self-employment and eudaimonic well-being: Energized by meaning, enabled by societal legitimacy	2020	Stephan, Ute; Tavares, Susana M; Carvalho, Helena; Ramalho, Joaquim J S; Santos, Susana C; van Veldhoven, Marc	Journal of business venturing	10.1016/j.jbusvent.2020.106047
Self-Employment and its Relationship to Subjective Well-Being	2018	Kara, A; Petrescu, M	INTERNATIONAL REVIEW OF ENTREPRENEURSHIP
Self-employment and job satisfaction: an empirical analysis	2014	Alvarez, G; Sinde-Cantorna, AI	INTERNATIONAL JOURNAL OF MANPOWER	10.1108/IJM-11-2012-0169
Self-employment and mental health		Bogan, VL; Fertig, AR; Just, DR	REVIEW OF ECONOMICS OF THE HOUSEHOLD	10.1007/s11150-021-09578-3
Self-employment and satisfaction with life, work, and leisure	2018	van der Zwan, Peter; Hessels, Jolanda; Rietveld, Cornelius A.	Journal of Economic Psychology	10.1016/j.joep.2017.12.001
Self-employment and the paradox of the contented female worker	2016	Bender, KA; Roche, K	SMALL BUSINESS ECONOMICS	10.1007/s11187-016-9731-z
Self-employment and trade shock mitigation	2016	Liang, JC; Goetz, SJ	SMALL BUSINESS ECONOMICS	10.1007/s11187-015-9677-6
Self-employment and well-being across institutional contexts	2019	Fritsch, M; Sorgner, A; Wyrwich, M	JOURNAL OF BUSINESS VENTURING	10.1016/j.jbusvent.2019.105946
Self-employment and work-related stress: The mediating role of job control and job demand	2017	Hessels, J; Rietveld, CA; van der Zwan, P	JOURNAL OF BUSINESS VENTURING	10.1016/j.jhusvent.2016.10.007
Self-employment as a moderator between work and life satisfaction	2015	Loewe, N; Araya-Castillo, L; Thieme, C; Batista-Foguet, JM	ACADEMIA-REVISTA LATINOAMERICANA DE ADMINISTRACION	10.1108/ARLA-10-2014-0165
Self-Employment for People with Psychiatric Disabilities: Advantages and Strategies	2019	Ostrow, Laysha; Nemec, Patricia B; Smith, Carina	The journal of behavioral health services & research	10.1007/s11414-018-9625-8
Self-employment, depression, and older individuals: A cross-country study	2020	Patel, Pankaj C; Reid, Shane W; Wolfe, Marcus T	Journal of affective disorders	10.1016/j.jad.2020.01.067
Self-employment, financial development, and well-being: Evidence from China, Russia, and Ukraine	2018	Pham, Tho; Talavera, Oleksandr; Zhang, Mao	Journal of Comparative Economics	10.1016/j.jce.2018.07.006
Self-employment, personal values, and varieties of happiness-unhappiness	2018	Warr, Peter	Journal of occupational health psychology	10.1037/ocp0000095
Self-esteem and transformational leadership	2015	Matzler, Kurt; Bauer, Florian Andreas; Mooradian, Todd A.	Journal of Managerial Psychology	10.1108/JMP-01-2013-0030
Self‐efficacy, self‐esteem, and entrepreneurship among the unemployed	2013	Laguna, Mariola	Journal of Applied Social Psychology	10.1111/j.1559-1816.2012.00994.x
Selling health and happiness how influencers communicate on Instagram about dieting and exercise: mixed methods research	2019	Pilgrim, Katharina; Bohnet-Joschko, Sabine	BMC public health	10.1186/s12889-019-7387-8
Senior Entrepreneurship in Malaysia: Motivations and Barriers	2021	Al-Jubari, I; Mosbah, A	JOURNAL OF ASIAN FINANCE ECONOMICS AND BUSINESS	10.13106/jafeb.2021.vol8.no6.0277
Service user entrepreneurs and claims to authority - a case study in the mental health area	2020	Naslund, H; Sjostrom, S; Markstrom, U	EUROPEAN JOURNAL OF SOCIAL WORK	10.1080/13691457.2019.1580249
Sexual Behavior Among Young Carers in the Context of a Kenyan Empowerment Program Combining Cash-Transfer, Psychosocial Support, and Entrepreneurship	2016	Goodman, Michael L; Selwyn, Beatrice J; Morgan, Robert O; Lloyd, Linda E; Mwongera, Moses; Gitari, Stanley; Keiser, Philip H	Journal of sex research	10.1080/00224499.2015.1035429
Shaping the castle according to the rocks in the path? Perceived discrimination, social differences, and subjective wellbeing as determinants of firm type among immigrant entrepreneurs	2018	Poblete, Carlos	Journal of International Entrepreneurship	10.1007/s10843-018-0224-9
Sharing for people, planet or profit? Analysing motivations for intended sharing economy participation	2017	Bocker, L; Meelen, T	ENVIRONMENTAL INNOVATION AND SOCIETAL TRANSITIONS	10.1016/j.eist,2016.09,004
Should I Stay, or Should I Go? Job satisfaction as a moderating factor between outcome expectations and entrepreneurial intention among academics	2021	Blaese, R; Noemi, S; Brigitte, L	INTERNATIONAL ENTREPRENEURSHIP AND MANAGEMENT JOURNAL	10.1007/s11365-021-00744-8
Sickness Presenteeism Among the Swedish Self-Employed During the Covid-19 Pandemic	2021	Vinberg, S; Landstad, BJ; Tjulin, A; Nordenmark, M	FRONTIERS IN PSYCHOLOGY	10.3389/fpsyg.2021.723036
Silence, sounds and the well-being of tourism entrepreneurs in noisy tourism workplaces	2021	Christou, P; Hadjielias, E; Farmaki, A	CURRENT ISSUES IN TOURISM	10.1080/13683500.2020.1858036
Skill, Work and Gendered Identity in Contemporary India: The Business of Delivering Home-Cooked Food for Domestic Consumption	2018	Gooptu, N; Chakravarty, R	JOURNAL OF SOUTH ASIAN DEVELOPMENT	10.1177/0973174118804448
Small business owners and health	2019	Torres, O; Thurik, R	SMALL BUSINESS ECONOMICS	10.1007/s11187-018-0064-y
SOAR as a Mediator of the Relationship Between Emotional Intelligence and Collaboration Among Professionals Working in Teams: Implications for Entrepreneurial Teams	2018	Cole, ML; Cox, JD; Stavros, JM	SAGE OPEN	10.1177/2158244018779109
Social capital and entrepreneur resilience: Entrepreneur performance during violent protests in Togo	2021	Dimitriadis, S	STRATEGIC MANAGEMENT JOURNAL	10.1002/smj.3292
Social capital, user motivation, and collaborative consumption of online platform services	2021	Kim, Eunjin; Yoon, Sungjun	Journal of Retailing & Consumer Services	10.1016/j.jretconser.2021.102651
Social Entrepreneur Servant Leadership and Social Venture Performance: How are They Related?		Kimakwa, S; Gonzalez, JA; Kaynak, H	JOURNAL OF BUSINESS ETHICS	10.1007/s10551-021-04986-y
SOCIAL ENTREPRENEURIAL INTENTIONS AND MOTIVATIONAL DRIVERS AMONG BUSINESS STUDENTS	2021	Rados, G; Martinovic, M; Bajs, IP	EKONOMSKI VJESNIK	10.51680/ev.34.1.4
Social Entrepreneurship and Mental Health Intervention: a Literature Review and Scan of Expert Perspectives	2015	Kidd, SA; Kerman, N; Cole, D; Madan, A; Muskat, E; Raja, S; Rallabandi, S; McKenzie, K	INTERNATIONAL JOURNAL OF MENTAL HEALTH AND ADDICTION	10.1007/s11469-015-9575-9
Social entrepreneurship and well-being: The configurational impact of institutions and social capital	2020	Deng, Wei; Liang, Qiaozhuan; Fan, Peihua; Cui, Lin	Asia Pacific Journal of Management	10.1007/s10490-019-09660-6
Social support and life satisfaction among entrepreneurs: a latent growth curve modelling approach	2021	Alshibani, Safiya Mukhtar; Volery, Thierry	International Journal of Manpower	10.1108/IJM-02-2019-0107
Social support timing and persistence in nascent entrepreneurship: exploring when instrumental and emotional support is most effective	2018	Klyver, Kim; Honig, Benson; Steffens, Paul	Small Business Economics	10.1007/s11187-017-9964-5
Societal determinants of violent death: The extent to which social, economic, and structural characteristics explain differences in violence across Australia, Canada, and the United States	2019	Wilkins, NJ; Zhang, XJ; Mack, KA; Clapperton, AJ; Macpherson, A; Sleet, D; Kresnow-Sedacca, MJ; Ballesteros, MF; Newton, D; Murdoch, J; Mackay, JM; Berecki-Gisolf, J; Marr, A; Armstead, T; McClure, R	SSM-POPULATION HEALTH	10.1016/j.ssmph.2019.100431
Socio-psychological determinants of opportunity entrepreneurship	2015	Turkina, E; Thai, MTT	INTERNATIONAL ENTREPRENEURSHIP AND MANAGEMENT JOURNAL	10.1007/s11365-013-0288-x
Socioeconomic and Psychosocial Adversities Experienced by Freelancers Working in the UK Cultural Sector During the COVID-19 Pandemic: A Qualitative Study	2021	May, Tom; Warran, Katey; Burton, Alexandra; Fancourt, Daisy	Frontiers in psychology	10.3389/fpsyg.2021.672694
Socioeconomic factors affecting the job satisfaction levels of self-employed container truck drivers: a case study from Shanghai Port	2017	Jiang, Chenming; Lu, Linjun; Lu, Jian John	Maritime Policy & Management	10.1080/03088839.2017.1326182
Solo Self-employment and Wellbeing: An Overview of the Literature and an Empirical Illustration	2019	van der Zwan, P; Hessels, J	INTERNATIONAL REVIEW OF ENTREPRENEURSHIP
Specific demands and resources in the career of the Norwegian freelance musician	2014	Vaag, J; Giaever, F; Bjerkeset, O	ARTS & HEALTH	10.1080/17533015.2013.863789
STABILITY AND SATISFACTION AT WORK DURING THE SPANISH ECONOMIC CRISIS	2017	Sanchez-Sellero, MC; Sanchez-Sellero, P; Cruz-Gonzalez, MM; Sanchez-Sellero, FJ	PRAGUE ECONOMIC PAPERS	10.18267/j.pep.596
Staying in or switching between permanent, temporary and self-employment during 2008-2010: Associations with changing job characteristics and emotional exhaustion	2019	Bernhard-Oettel, Claudia; Leineweber, Constanze; Westerlund, Hugo	Economic & Industrial Democracy	10.1177/0143831X18804648
Sticking It Out: Individual Attributes and Persistence in Self-Employment	2014	Patel, PC; Thatcher, SMB	JOURNAL OF MANAGEMENT	10.1177/0149206312446643
Strangers in the sheets: how Airbnb hosts overcome uncertainty	2021	Ladegaard, I	SOCIO-ECONOMIC REVIEW	10.1093/ser/mwab013
Street vending: transformative entrepreneurship for individual and collective well-being	2020	Giraldo, Mario; Garcia-Tello, Luis; Rayburn, Steven William	Journal of Services Marketing	10.1108/JSM-08-2019-0322
Stress and coping among micro-entrepreneurs of peer-to-peer accommodation	2021	Xu, XY; Huang, D; Chen, QR	INTERNATIONAL JOURNAL OF HOSPITALITY MANAGEMENT	10.1016/j.ijhm.2021.103009
Stress and the gig economy: it's not all shifts and giggles	2022	Hafeez, Sadia; Gupta, Charlotte; Sprajcer, Madeline	Industrial health	10.2486/indhealth.2021-0217
Stress Faced by Women Entrepreneurs - A Critical Review	2016	M., Kokila; Subashini, R.	Global Management Review
Stress in nonregular work arrangements: A longitudinal study of task- and employment-related aspects of stress	2016	Vahle-Hinz, Tim	Journal of Occupational Health Psychology	10.1037/a0039967
Stress Processes: An Essential Ingredient in the Entrepreneurial Process	2018	Rauch, Andreas; Fink, Matthias; Hatak, Isabella	Academy of Management Perspectives	10.5465/amp.2016.0184
Stress Tests, Entrepreneurship, and Innovation	2021	Doerr, S	Review of Finance	10.1093/rof/rfab007
Stress-free success?: Coping strategies for entrepreneurs	2019		Strategic Direction	10.1108/SD-09-2019-0178
Structural Racism and Immigrant Health: Exploring the Association Between Wage Theft, Mental Health, and Injury among Latino Day Laborers	2021	Fernandez-Esquer, Maria Eugenia; Ibekwe, Lynn N; Guerrero-Luera, Rosalia; King, Yesmel A; Durand, Casey P; Atkinson, John S	Ethnicity & disease	10.18865/ed.31.S1.345
Structural Vulnerability and Problem Drinking among Latino Migrant Day Laborers in the San Francisco Bay Area	2014	Worhy, PA; Organista, KC; Kral, AH; Quesada, J; Arreola, S; Khoury, S	JOURNAL OF HEALTH CARE FOR THE POOR AND UNDERSERVED	10.1353/hpu.2014.0121
Students' entrepreneurial intentions: The role of prior learning experiences and emotional, social, and cognitive competencies	2018	Bonesso, Sara; Gerli, Fabrizio; Pizzi, Claudio; Cortellazzo, Laura	Journal of Small Business Management	10.1111/jsbm.12399
Subjective well-being among Latino day laborers: Examining the role of religiosity, social networks, and cigarette use	2018	Boyas, Javier F; Valera, Pamela; Ruiz, Erika	Health promotion perspectives	10.15171/hpp.2018.06
Subjective well-being among the self-employed in Europe: macroeconomy, gender and immigrant status	2016	Seva, IJ; Vinberg, S; Nordenmark, M; Strandh, M	SMALL BUSINESS ECONOMICS	10.1007/s11187-015-9682-9
Subjective well-being and job satisfaction among self-employed and regular employees: does personality matter differently?	2016	Berglund, Victor; Johansson Sevä, Ingemar; Strandh, Mattias	Journal of Small Business & Entrepreneurship	10.1080/08276331.2015.1115699
Supporting business owners with psychiatric disabilities: An exploratory analysis of challenges and supports	2021	Ostrow, Laysha; Burke-Miller, Jane K.; Pelot, Morgan; Blyler, Crystal R.	Psychiatric Rehabilitation Journal	10.1037/prj0000467
Surfeiting, the appetite may sicken': entrepreneurship and happiness	2014	Naudé, Wim; Amorós, José; Cristi, Oscar	Small Business Economics	10.1007/s11187-013-9492-x
Surviving the emotional rollercoaster called entrepreneurship: The role of emotion regulation	2020	De Cock, R; Denoo, L; Clarysse, B	JOURNAL OF BUSINESS VENTURING	10.1016/j.jbusvent.2019.04.004
Suspense: exploring a new lens for outcome uncertainty in entrepreneurship	2021	Hsieh, C	INTERNATIONAL JOURNAL OF ENTREPRENEURIAL VENTURING	10.1504/IJEV.2021.114282
Switching to self-employment can be good for your health	2019	Nikolova, M	JOURNAL OF BUSINESS VENTURING	10.1016/j.jbusvent.2018.09.001
Tacking into the Wind: How Women Entrepreneurs can Sail Through Family-to-Work Conflict to Ensure their Firms' Entrepreneurial Orientation		De Clercq, D; Kaciak, E; Thongpapanl, N	ENTREPRENEURSHIP RESEARCH JOURNAL	10.1515/erj-2021-0047
Taking the Pulse: State of the (He)art of Entrepreneurial Emotion Research	2022	Javadian, Golshan; Gupta, Alka; Foo, Maw-Der; Batra, Safal; Gupta, Vishal K.	Group & Organization Management	10.1177/10596011221083433
Taking Time into Account: Understanding Microworkers' Continued Participation in Microtasks	2021	Jiang, L; Wagner, C; Chen, XY	JOURNAL OF THE ASSOCIATION FOR INFORMATION SYSTEMS	10.17705/1jais.00684
Target experiences of workplace bullying on online labour markets: Uncovering the nuances of resilience	2018	D'Cruz, Premilla; Noronha, Ernesto	Employee Relations	10.1108/ER-09-2016-0171
Teaching proactivity in the entrepreneurial classroom	2017	Verzat, C; O'Shea, N; Jore, M	ENTREPRENEURSHIP AND REGIONAL DEVELOPMENT	10.1080/08985626.2017.1376515
Technology acceptance among micro-entrepreneurs in marginalized social strata: The case of social innovation in Bangladesh	2017	Rahman, SA; Taghizadeh, SK; Ramayah, T; Alam, MMD	TECHNOLOGICAL FORECASTING AND SOCIAL CHANGE	10.1016/j.techfore.2017.01.027
Temporal dimensions of reported life satisfaction in a low-income, agricultural environment	2019	Adams, H; Bell, AR; Tamal, MEH	ECOLOGY AND SOCIETY	10.5751/ES-11187-240429
Temporary Agency Work and Well-Being-The Mediating Role of Job Insecurity	2021	Thomson, Birgit; Hunefeld, Lena	International journal of environmental research and public health	10.3390/ijerph182111154
Temporary agency workers’ motivations and well-being at work: A two-wave study	2017	Lopes, Silvia; Chambel, Maria José	International Journal of Stress Management	10.1037/str0000041
Temporary contracts, participation in decision making and job satisfaction in European workers Is there a buffering effect?	2017	Goni-Legaz, S; Ollo-Lopez, A	INTERNATIONAL JOURNAL OF MANPOWER	10.1108/IJM-04-2016-0086
Temporary employment, informal work and subjective well-being across Europe: Does labor legislation matter?	2020	Karabchuk, Tatiana; Soboleva, Natalia	Journal of Happiness Studies: An Interdisciplinary Forum on Subjective Well-Being	10.1007/s10902-019-00152-4
Temporary work and depressive symptoms in South Korean workers	2017	Kim, W; Kim, T-H; Lee, T-H; Ju, Y J; Chun, S Y; Park, E-C	Occupational medicine (Oxford, England)	10.1093/occmed/kqx050
Temporary work, underemployment and workplace accommodations: Relationship to well-being for workers with disabilities	2013	Konrad, Alison M.; Moore, Mark E.; Ng, Eddy S. W.; Doherty, Alison J.; Breward, Katherine	British Journal of Management	10.1111/j.1467-8551.2011.00809.x
Temporary workers’ satisfaction: The role of personal beliefs	2016	Borgogni, Laura; Consiglio, Chiara; Di Tecco, Cristina	Journal of Career Assessment	10.1177/1069072714565105
Temporary Workforce Under Pressure Poor Occupational Safety and Health (OSH) as a Dimension of Precarity?	2018	Becker, K; Engel, T	MANAGEMENT REVUE	10.5771/0935-9915-2018-1-32
Test of the Bifactor Model of Job-Related Affective Well-Being	2019	Laguna, M; Mielniczuk, E; Razmus, W	EUROPES JOURNAL OF PSYCHOLOGY	10.5964/ejop.v15i2.1632
The 'emotional side' of entrepreneurship: A meta-analysis of the relation between positive and negative affect and entrepreneurial performance	2017	Fodor, Oana C.; Pintea, Sebastian	Frontiers in Psychology	10.3389/fpsyg.2017.00310
The (not so) dark side of entrepreneurship: A meta-analysis of the well-being and performance consequences of entrepreneurial stress	2021	Lerman, MP; Munyon, TP; Williams, DW	Strategic Entrepreneurship Journal	10.1002/sej.1370
The (social) innovation - subjective well-being nexus: subjective well-being impacts as an additional assessment metric of technological and social innovations	2018	Engelbrecht, Hans-Jürgen	Innovation: The European Journal of Social Sciences	10.1080/13511610.2017.1319262
The (Un)Managed Heart: Racial Contours of Emotion Work in Gendered Occupations	2021	Wingfield, Adia Harvey	Annual Review of Sociology	10.1146/annurev-soc-081320-114850
The Anaesthetic Politics of Being Unaffected: Embodying Insecure Digital Platform Labour	2022	Bissell, D	ANTIPODE	10.1111/anti.12786
The association between attention-deficit/hyperactivity (ADHD) symptoms and self-employment	2016	Verheul, Ingrid; Rietdijk, Wim; Block, Joern; Franken, Ingmar; Larsson, Henrik; Thurik, Roy	European journal of epidemiology	10.1007/s10654-016-0159-1
The association between dependent self-employment and self-reported depression/anxiety and sleep disorder in South Korea	2019	Won, Guyeon; Park, Jae Bum; Lee, Kyung-Jong; Ha, Ryun; Lee, Seungho; Jeong, Inchul	Annals of occupational and environmental medicine	10.35371/aoem.2019.31.e13
The association between emotional intelligence and entrepreneurship as a career choice: A study on university students in South Africa	2018	Kanonuhwa, Michelle; Rungani, Ellen C.; Chimucheka, Tendai	South African Journal of Human Resource Management	10.4102/sajhrm.v16i0.907
The association between perceived personal power, team commitment and intrinsic motivation for permanent and temporary workers	2019	de Jong, JP; Wilkin, CL; Rubino, C	ECONOMIC AND INDUSTRIAL DEMOCRACY	10.1177/0143831X18805848
The Association between Unstable Employment and Suicidal Behavior in Young-Adult Precarious Workers	2021	Seong, Yoanna; Lee, Eun-Sun; Park, Subin	Psychiatry investigation	10.30773/pi.2020.0447
The Autonomy Paradox: How Night Work Undermines Subjective Well-Being of Internet-Based Freelancers	2019	Shevchuk, Andrey; Strebkov, Denis; Davis, Shannon N.	ILR REVIEW	10.1177/0019793918767114
The balance that sustains benedictines: family entrepreneurship across generations	2021	Hanson, SK; Keplinger, K	ENTREPRENEURSHIP AND REGIONAL DEVELOPMENT	10.1080/08985626.2020.1727092
The barriers facing artists’ use of crowdfunding platforms: Personality, emotional labor, and going to the well one too many times	2015	Davidson, Roei; Poor, Nathaniel	New Media & Society	10.1177/1461444814558916
The Benefits of Emotional Intelligence and Empathy to Entrepreneurship	2013	Humphrey, Ronald H.	Entrepreneurship Research Journal
The bigger the better? Business size and small-business owners’ subjective well-being	2020	Fors Connolly, Filip; Johansson Sevä, Ingemar; Gärling, Tommy	Journal of Happiness Studies: An Interdisciplinary Forum on Subjective Well-Being	10.1007/s10902-020-00264-2
The Commodification of Digital Labor in the Gig Economy: Online Outsourcing, Insecure Employment, and Platform-based Rating and Ranking Systems	2019	Durlauf, Maria	Psychosociological Issues in Human Resource Management
The congruence of mental models in entrepreneurial teams - implications for performance and satisfaction in teams operating in an emerging economy		Ziemianski, P; Stankiewicz, K; Tomczak, MT; Krawczyk-Brylka, B	JOURNAL OF ENTREPRENEURSHIP IN EMERGING ECONOMIES	10.1108/JEEE-02-2020-0033
The contrasting role of government and NGO support towards the entrepreneurs at base of pyramid and effect on subjective wellbeing	2019	Rahman, Syed Abidur; Amran, Azlan; Ahmad, Noor Hazlina; Khadijeh Taghizadeh, Seyedeh	Journal of Small Business & Entrepreneurship	10.1080/08276331.2018.1498261
The contribution of emotional intelligence and spirituality in understanding creativity and entrepreneurial intention of higher education students	2019	Rodrigues, Ana Paula; Jorge, Filipa Eira; Pires, Carlos André; António, Patrícia	Education & Training	10.1108/ET-01-2018-0026
The Contribution of Occupation-Specific Factors to the Deaths of Despair, Massachusetts, 2005-2015	2021	Hawkins, D; Punnett, L; Davis, L; Kriebel, D	ANNALS OF WORK EXPOSURES AND HEALTH	10.1093/annweh/wxab017
The cost of injustice: overall justice, emotional exhaustion, and performance among entrepreneurs: do founders fare better?	2019	Soenen, G; Eib, C; Torres, O	Small Business Economics	10.1007/s11187-018-0052-2
The Covid-19 lockdown in the United Kingdom and subjective well-being: Have the self-employed suffered more due to hours and income reductions?	2021	Yue, W; Cowling, M	International Small Business Journal: Researching Entrepreneurship	10.1177/0266242620986763
The COVID-19 Mental Health Content Moderation Conundrum	2020	Gerrard, Ysabel	Social media + society	10.1177/2056305120948186
The cramped and crowded room: The search for a sense of belonging and emotional well-being among temporary low-wage migrant workers	2021	Reber, Lisa	Emotion, Space and Society	10.1016/j.emospa.2021.100808
The CREATE strategy of rehabilitation and recovery for mental illness in low resource settings: Development processes and evaluation from a proof of concept study in Kenya	2022	MacDougall, Arlene G.; Krupa, Terry; Lysaght, Rosemary; Mutiso, Victoria; Casey, Regina; Le Ber, Marlene J.; Ruhara, Ruth; Price, Elizabeth; Kidd, Sean; Ndetei, David M.	International Journal of Mental Health
The dark side of the sharing economy: Balancing value co-creation and value co-destruction	2020	Buhalis, D; Andreu, L; Gnoth, J	PSYCHOLOGY & MARKETING	10.1002/mar.21344
The development of the entrepreneurial motivation from the university	2021	Rivero, CAP; Ubierna, F	INTERNATIONAL ENTREPRENEURSHIP AND MANAGEMENT JOURNAL	10.1007/s11365-020-00723-5
The dilemma of dual adaptation to delayed retirement initiative and work model change of gig economy: the influence of late retirement and multiple-job holding on mental health among older workers	2022	Yuan, Bocong; Zhang, Tong; Li, Jiannan	International archives of occupational and environmental health	10.1007/s00420-021-01830-8
The downsides of digital labor: Exploring the toll incivility takes on online comment moderators	2020	Riedl, MJ; Masullo, GM; Whipple, KN	COMPUTERS IN HUMAN BEHAVIOR	10.1016/j.chb.2020.106262
The dualistic regulatory effect of passion on the relationship between fear of failure and negative affect: Insights from facial expression analysis	2020	Stroe, S; Siren, C; Shepherd, D; Wincent, J	JOURNAL OF BUSINESS VENTURING	10.1016/j.jbusvent.2019.105948
The Effect of Digital Game-Based Learning on Learning Motivation and Performance Under Social Cognitive Theory and Entrepreneurial Thinking	2021	Chen, Chia-Chen; Tu, Hsing-Ying	Frontiers in psychology	10.3389/fpsyg.2021.750711
The effect of insecurity and corruption on opportunity-driven entrepreneurship in Mexico: an fsQCA analysis	2021	Pinazo-Dallenbach, P; Castello-Sirvent, F	ACADEMIA-REVISTA LATINOAMERICANA DE ADMINISTRACION	10.1108/ARLA-04-2020-0088
The Effect of Intrinsic and Extrinsic Motivations on Academics' Entrepreneurial Intention	2016	Antonioli, Davide; Nicolli, Francesco; Ramaciotti, Laura; Rizzo, Ugo	Administrative Sciences (2076-3387)	10.3390/admsci6040015
The effect of job loss on depressive symptoms: The results from the korean welfare panel study (2007–2013)	2017	Yoon, Hyo Jung; Choi, Jae Woo; Jang, Suk-Young; Lee, Sang Ah; Park, Eun-Cheol	International Journal of Social Psychiatry	10.1177/0020764016681590
The effect of psychological capital on start-up intention among young start-up entrepreneurs A cross-cultural comparison	2017	Jin, CH	CHINESE MANAGEMENT STUDIES	10.1108/CMS-06-2017-0162
The Effects of Career Orientations on Entrepreneurial Satisfaction and Business Sustainability	2019	Lee, WS; Kim, BY	JOURNAL OF ASIAN FINANCE ECONOMICS AND BUSINESS	10.13106/jafeb.2019.vol6.no4.235
The effects of psychological capital and risk tolerance on service workers’ internal motivation for firm performance and entrepreneurship	2016	Kim, Joohee; Noh, Yonghwi	International Entrepreneurship and Management Journal	10.1007/s11365-015-0369-0
The effects of technological supervision on gig workers: Organizational control and motivation of Uber, taxi, and limousine drivers	2021	Norlander, Peter; Jukic, Nenad; Varma, Arup; Nestorov, Svetlozar	The International Journal of Human Resource Management	10.1080/09585192.2020.1867614
The effects of temporary agency work contract transitions on well-being	2016	Chambel, MJ; Lopes, S; Batista, J	INTERNATIONAL ARCHIVES OF OCCUPATIONAL AND ENVIRONMENTAL HEALTH	10.1007/s00420-016-1158-y
The effects of work-related demands associated with social and economic change on psychological well-being: A study of employed and self-employed individuals	2015	Obschonka, Martin; Silbereisen, Rainer K.	Journal of Personnel Psychology	10.1027/1866-5888/a000128
The emergence of well-being in crowdfunding: a study of entrepreneurs and backers of reward and donation campaigns	2021	Efrat, K; Gilboa, S; Wald, A	INTERNATIONAL JOURNAL OF ENTREPRENEURIAL BEHAVIOR & RESEARCH	10.1108/IJEBR-12-2019-0685
The emotional trade-off between meaningful and precarious work in new economies	2020	Patulny, R; Mills, KA; Olson, RE; Bellocchi, A; McKenzie, J	JOURNAL OF SOCIOLOGY	10.1177/1440783320934156
The End of Resilience? Managing Vulnerability Through Temporal Resourcing and Resisting		Branzei, O; Fathallah, R	ENTREPRENEURSHIP THEORY AND PRACTICE	10.1177/10422587211053809
The entrepreneurial breaking point: undergoing moments of crisis	2019	Gonzalez, K; Winkler, C	MANAGEMENT DECISION	10.1108/MD-10-2017-1057
The Entrepreneurial Dream: Happiness, Depression and Freedom	2019	Fowle, M	INTERNATIONAL REVIEW OF ENTREPRENEURSHIP
The entrepreneurship of survival among urban adults experiencing homelessness and mental illness	2019	Isaak, Corinne A; Reynolds, Kristin; Sareen, Jitender; Distasio, Jino	Journal of community psychology	10.1002/jcop.22204
The Evaluation Model of College Students' Mental Health in the Environment of Independent Entrepreneurship Using Neural Network Technology	2021	Meng, Xiangmin; Zhang, Jie; Ren, Guoyan	Journal of healthcare engineering	10.1155/2021/4379623
The Evolution of Generalised and Acute Job Tenure Insecurity	2020	Choonara, J	WORK EMPLOYMENT AND SOCIETY	10.1177/0950017019855236
The Expected Job Satisfaction Affecting Entrepreneurial Intention as Career Choice in the Cultural and Artistic Industry	2017	Jeong, J; Choi, M	SUSTAINABILITY	10.3390/su9101689
The experience of employment strain and activation among temporary agency workers in Canada	2017	Bosmans, K; Lewchuk, W; De Cuyper, N; Hardonk, S; Van Aerden, K; Vanroelen, C	SOCIETY HEALTH & VULNERABILITY	10.1080/20021518.2017.1306914
The experiences of male gay business owners in the UK	2012	Galloway, L	INTERNATIONAL SMALL BUSINESS JOURNAL-RESEARCHING ENTREPRENEURSHIP	10.1177/0266242610391324
THE FACTORS AFFECTING PSYCHOLOGICAL EMPOWERMENT LEVELS OF ENTREPRENEURS IN AGRICULTURAL HOLDINGS OF KIRSEHIR PROVINCE, TURKEY	2020	Ozdemir, HO; Kan, M; Dogan, HG; Kan, A	PAKISTAN JOURNAL OF AGRICULTURAL SCIENCES	10.21162/PAKJAS/20.10005
The Formation of Subsequent Entrepreneurial Intention: Happiness Matters	2021	Bao, J; Dou, JS	SUSTAINABILITY	10.3390/su132112323
The general theory of culture, entrepreneurship, innovation, and quality-of-life: Comparing nurturing versus thwarting enterprise start-ups in BRIC, Denmark, Germany, and the United States	2016	Woodside, Arch G.; Bernal, Pedro Mir; Coduras, Alicia	Industrial Marketing Management	10.1016/j.indmarman.2015.11.003
The gig economy comes to academia: Job satisfaction among adjunct faculty	2020	Nelson, G; Monson, MJ; Adibifar, K	COGENT EDUCATION	10.1080/2331186X.2020.1786338
The Happy Farmer: Self-Employment and Subjective Well-Being in Rural Vietnam	2018	Markussen, T; Fibaek, M; Tarp, F; Tuan, NDA	JOURNAL OF HAPPINESS STUDIES	10.1007/s10902-017-9858-x
The health of workers in the global gig economy	2018	Bajwa, U; Gastaldo, D; Di Ruggiero, E; Knorr, L	GLOBALIZATION AND HEALTH	10.1186/s12992-018-0444-8
The impact of emotional self-management on benefit offerings and employment growth: An analysis of the fastest growing businesses in the United States	2019	Yoon, Jeewhan; May, Kevin; Kang, Jae H.; Solomon, George T.	International Entrepreneurship and Management Journal	10.1007/s11365-018-0542-3
The Impact of Entrepreneurial Resilience on the Success of Small and Medium Enterprises in South Africa	2018	Fatoki, O	SUSTAINABILITY	10.3390/su10072527
The Impact of Fluctuating Workloads on Well-Being and the Mediating Role of Work--Nonwork Interference in This Relationship	2013	Wood, Stephen; Michaelides, George; Totterdell, Peter	Journal of Occupational Health Psychology	10.1037/a0031067
The Impact of Mandate Contract and Self-Employment on Workers' Health-Evidence from Poland	2021	Piwowar-Sulej, K; Bak-Grabowska, D	INTERNATIONAL JOURNAL OF ENVIRONMENTAL RESEARCH AND PUBLIC HEALTH	10.3390/ijerph18063138
The Impact of Positive Affect on Entrepreneurial Motivational Outcomes - A Self-regulatory Perspective	2018	Jia, F; Zhang, Y	INTERNATIONAL REVIEW OF ENTREPRENEURSHIP
The impact of transitions into wage-employment for satisfied and unsatisfied entrepreneurs A Bayesian analysis	2016	Mattes, J	INTERNATIONAL JOURNAL OF ENTREPRENEURIAL BEHAVIOR & RESEARCH	10.1108/IJEBR-06-2015-0142
The impact of work-related values and work control on the career satisfaction of female freelancers	2020	Peters, P; Blomme, R; de Jager, W; van der Heijden, B	SMALL BUSINESS ECONOMICS	10.1007/s11187-019-00247-5
The Impacts of Trait Emotional Intelligence and Entrepreneurial Self- Efficacy on Perceived Behavioral Control Among Undergraduate Students	2018	Torres-Coronas, T; Vidal-Blasco, MA	INTERNATIONAL JOURNAL OF ADULT VOCATIONAL EDUCATION AND TECHNOLOGY	10.4018/IJAVET.2018070105
The Inclusion of Gig Employees and their Career Satisfaction: Do Individual and Collaborative Job Crafting Play a Role?		Mousa, M; Chaouali, W; Mahmood, M	PUBLIC ORGANIZATION REVIEW	10.1007/s11115-021-00596-4
The Increasing Casualization of the Gig Economy: Insecure Forms of Work, Precarious Employment Relationships, and the Algorithmic Management of Labor	2019	Nickell, Doug; Kliestikova, Jana; Kovacova, Maria	Psychosociological Issues in Human Resource Management	10.22381/PIHRM7120197
The Individual-Care Nexus: A Theory of Entrepreneurial Care for Sustainable Entrepreneurship	2019	Fors, P; Lennerfors, TT	SUSTAINABILITY	10.3390/su11184904
The influence of anticipated regret on business start-up behaviour	2017	Hatak, I; Snellman, K	INTERNATIONAL SMALL BUSINESS JOURNAL	10.1177/0266242616673421
The Influence of COVID-19 on Entrepreneur's Psychological Well-Being	2021	Xu, Zhengda; Jia, Heqi	Frontiers in psychology	10.3389/fpsyg.2021.823542
The influence of emotions on trust: An experimental investigation among potential entrepreneurs in Tunisia	2022	Saadaoui, Hayet	Managerial & Decision Economics	10.1002/mde.3559
The Influence of Gender Inequality in the Development of Job Insecurity: Differences Between Women and Men	2020	Menendez-Espina, S; Llosa, JA; Agullo-Tomas, E; Rodriguez-Suarez, J; Saiz-Villar, R; Lasheras-Diez, HF; De Witte, H; Boada-Grau, J	FRONTIERS IN PUBLIC HEALTH	10.3389/fpubh.2020.526162
The influence of intrinsic motivation and contextual factors on mooc students’ social entrepreneurial intentions	2020	Solórzano-García, Marta; Navio-Marco, Julio; Laguia, Ana	Interactive Learning Environments	10.1080/10494820.2020.1769680
The influence of network effects on SME performance	2014	Naude, P; Zaefarian, G; Tavani, ZN; Neghabi, S; Zaefarian, R	INDUSTRIAL MARKETING MANAGEMENT	10.1016/j.indmarman.2014.02.004
The influence of passion and work–life thoughts on work satisfaction	2013	Thorgren, Sara; Wincent, Joakim; Sirén, Charlotta	Human Resource Development Quarterly	10.1002/hrdq.21172
The influence of psychological capital on the growth intentions of entrepreneurs: A study on Malaysian SME entrepreneurs	2017	Hizam-Hanafiah, M; Yousaf, SU; Usman, B	BUSINESS AND ECONOMIC HORIZONS	10.15208/beh.2017.38
THE INFLUENCE OF SELF-EFFICACY, MOTIVATION, AND INDEPENDENCE ON STUDENTS' ENTREPRENEURIAL INTENTIONS	2019	Omar, NA; Shah, NU; Abu Hasan, N; Ali, MH	JOURNAL OF NUSANTARA STUDIES-JONUS	10.24200/jonus.vol4iss2pp1-28
The influence of the family on the entrepreneurship of disabled people in Spain	2019	Lopez-Felipe, MT; Manzanera-Roman, S	SUMA DE NEGOCIOS	10.14349/sumneg/2019.V10.N22.A7
The influence of the positive affective trait on the willingness to act entrepreneurially: The mediating effect of opportunity evaluation		Diaz-Portugal, C; Delgado-Garcia, JB; Blanco-Mazagatos, V	INTERNATIONAL SMALL BUSINESS JOURNAL-RESEARCHING ENTREPRENEURSHIP	10.1177/02662426211047920
The influence of work-and-family conflict on male entrepreneurs’ life satisfaction: a comparison of entrepreneurs and non-entrepreneurs	2013	Schjoedt, Leon	Journal of Small Business & Entrepreneurship	10.1080/08276331.2012.761802
The intention to quit entrepreneurship in tourism SMEs: The effect of work addiction	2020	Sanchez-Medina, AJ; Arteaga-Ortiz, J; Naumchik, RM; Pellejero, M	INTERNATIONAL JOURNAL OF HOSPITALITY MANAGEMENT	10.1016/j.ijhm.2019.102400
The interface between hospitality and tourism entrepreneurship, integration and well-being: A study of refugee entrepreneurs	2021	Alrawadieh, Z; Altinay, L; Cetin, G; Simsek, D	INTERNATIONAL JOURNAL OF HOSPITALITY MANAGEMENT	10.1016/j.ijhm.2021.103013
The Interplay among Age and Employment Status on the Perceptions of Psychosocial Risk Factors at Work	2020	Ghezzi, V; Probst, TM; Petitta, L; Ciampa, V; Ronchetti, M; Di Tecco, C; Iavicoli, S; Barbaranelli, C	INTERNATIONAL JOURNAL OF ENVIRONMENTAL RESEARCH AND PUBLIC HEALTH	10.3390/ijerph17103611
The interplay between enterprise and entrepreneur in the flood risk management of small- and medium-sized enterprises in Austria		Winkler, C; Thaler, T; Seebauer, S	ENVIRONMENTAL HAZARDS-HUMAN AND POLICY DIMENSIONS	10.1080/17477891.2021.2023454
THE LIFE PARTNER AND THE LIFE SATISFACTION OF THE ENTREPRENEUR	2018	El Shoubaki, A; Stephan, M	Central European Business Review	10.18267/j.cebr.201
The life satisfaction of owner-manager entrepreneurs when the business of business is not only business	2022	Rojas, Mariano; Watkins-Fassler, Karen; Rodríguez-Ariza, Lázaro	Applied Research in Quality of Life	10.1007/s11482-022-10035-1
The mediated effects of social support in professional online communities on crowdworker engagement in micro-task crowdworking	2020	Ihl, A; Strunk, KS; Fiedler, M	COMPUTERS IN HUMAN BEHAVIOR	10.1016/j.chb.2020.106482
The mediating effect of financial motives in the association between entrepreneurial experience and subjective well-being: Evidence from japan	2021	Honjo, Yuji; Ikeuchi, Kenta; Nakamura, Hiroki	Applied Research in Quality of Life	10.1007/s11482-021-09947-1
The Mediating Role of Entrepreneurial Mindset between Intolerance of Uncertainty and Career Adaptability	2021	Lee, A; Jung, E	SUSTAINABILITY	10.3390/su13137099
The Mitigating Role of Trait Core Confidence on Psychological Distress in Entrepreneurship	2021	Sergent, K; Lee, D; Stajkovic, AD; Greenwald, JM; Younger, S; Raffiee, J	Applied Psychology: An International Review	10.1111/apps.12267
The moderating role of social ties on entrepreneurs' depressed affect and withdrawal intentions in response to economic stress	2012	Pollack, Jeffrey M.; Vanepps, Eric M.; Hayes, Andrew F.	Journal of Organizational Behavior	10.1002/job.1794
The Motivation to Adopt E-commerce Among Malaysian Entrepreneurs	2020	Koe, WL; Sakir, NA	ORGANIZATIONS AND MARKETS IN EMERGING ECONOMIES	10.15388/omee.2020.11.30
The Motivation to Participate in Citizen-Sourcing and Hackathons in the Public Sector	2018	de Deus Ferreira, Gabriel; Silva Farias, Josivania	BAR - Brazilian Administration Review	10.1590/1807-7692bar2018180006
The Motivations to Engage in Sharing Economy: A Case Study of Uber Morocco	2019	EL Fikri, Islame; Koubaa, Salah; Belhcen, Lhacen	International Journal of Business & Administrative Studies
The motivations, business satisfaction and commitment of career and later-life older entrepreneurs	2017	Kerr, Gerry	Journal of Small Business & Entrepreneurship	10.1080/08276331.2017.1288528
The necessity of targeted aptitude diagnostics for company founders: relationships between personality traits, perceived stress, satisfaction, and performance	2020	Fichter, L; von Bernstorff, C; Rohrmann, S	Heliyon	10.1016/j.heliyon.2020.e04987
The negative effects on mental health of being in a non-desired occupation in an increasingly precarious labour market	2017	Canivet, C; Aronsson, G; Bernhard-Oettel, C; Leineweber, C; Moghaddassi, M; Stengard, J; Westerlund, H; Ostergren, PO	SSM-POPULATION HEALTH	10.1016/j.ssmph.2017.05.009
The neglected dimension of well-being: Analyzing the development of “conversion efficiency” in Great Britain	2012	Binder, Martin; Broekel, Tom	Journal of Socio-Economics
The new discomforts of precarious workers: Wardrobe matter, insecurity and the temporality of calibration in dress work	2020	van den Berg, Marguerite; Vonk, Laura	The Sociological Review	10.1177/0038026119892402
The obsessive and harmonious nature of entrepreneurial passion	2018	Fisher, R; Merlot, E; Johnson, LW	INTERNATIONAL JOURNAL OF ENTREPRENEURIAL BEHAVIOR & RESEARCH	10.1108/IJEBR-01-2017-0011
The Ones Who Struck Out: Entrepreneurialism, Heroin Addiction, and Historical Obsolescence in Reform Era China	2018	Bartlett, N	POSITIONS-ASIA CRITIQUE	10.1215/10679847-6868225
The other side of coastal towns: Young men's precarious lives on the margins of England	2020	McDowell, L; Bonner-Thompson, C	ENVIRONMENT AND PLANNING A-ECONOMY AND SPACE	10.1177/0308518X19887968
The paradox of resource availability and the perception of resource adequacy: the roles of psychological capital, perceived stress and age in the innovation process	2018	Worthington, Shari L.S.; Kasouf, Chickery J.	Small Enterprise Research	10.1080/13215906.2018.1522272
The perceived well-being and health costs of exiting self-employment	2021	Nikolova, M; Nikolaev, B; Popova, O	SMALL BUSINESS ECONOMICS	10.1007/s11187-020-00374-4
The perceptions of Australian senior entrepreneurs on the drivers of their entrepreneurial activity	2018	Perenyi, A; Zolin, R; Maritz, A	INTERNATIONAL JOURNAL OF ENTREPRENEURIAL BEHAVIOR & RESEARCH	10.1108/IJEBR-12-2016-0424
The polygenic risk score of subjective well-being, self-employment, and earnings among older individuals	2021	Patel, Pankaj C.; Rietveld, Cornelius A.; Wolfe, Marcus T.; Wiklund, Johan	Entrepreneurship Theory & Practice	10.1177/1042258720936984
The prevalence and co-occurrence of psychiatric conditions among entrepreneurs and their families	2019	Freeman, MA; Staudenmaier, PJ; Zisser, MR; Andresen, LA	SMALL BUSINESS ECONOMICS	10.1007/s11187-018-0059-8
The price of success: balancing the effects of entrepreneurial commitment, work-family conflict and emotional exhaustion on job satisfaction	2019	McDowell, WC; Matthews, LM; Matthews, RL; Aaron, JR; Edmondson, DR; Ward, CB	INTERNATIONAL ENTREPRENEURSHIP AND MANAGEMENT JOURNAL	10.1007/s11365-019-00581-w
The provenance and effects of entrepreneurial inspiration	2021	Van Ewijk, AR; Nabi, G; Weber, W	INTERNATIONAL JOURNAL OF ENTREPRENEURIAL BEHAVIOR & RESEARCH	10.1108/IJEBR-02-2021-0099
The psychological costs of owning and managing an SME: Linking job stressors, occupational loneliness, entrepreneurial orientation, and burnout	2016	Fernet, Claude; Torrès, Olivier; Austin, Stéphanie; St-Pierre, Josée	Burnout Research	10.1016/j.burn.2016.03.002
The psychological drivers of entrepreneurial resilience in the tourism sector	2022	Haddoud, Mohamed Yacine; Onjewu, Adah-Kole Emmanuel; Al-Azab, Mahmoud Ramadan; Elbaz, Ahmed Mohamed	Journal of Business Research	10.1016/j.jbusres.2021.11.069
The psychological impact of agency worker utilisation	2014	Toms, S; Biggs, D	EMPLOYEE RELATIONS	10.1108/ER-05-2013-0058
The psychological well-being of student entrepreneurs: A social identity perspective	2020	Hahn, Davide	International Entrepreneurship and Management Journal	10.1007/s11365-019-00607-3
The rehabilitation of the mentally disabled in the community act in Israel: Entrepreneurship, leadership, and capitalizing on opportunities in policy making	2019	Perez-Vaisvidovsky, Nadav; Aviram, Uri	International journal of law and psychiatry	10.1016/j.ijlp.2019.101457
The Relation between Collaborative Consumption and Subjective Well-Being: An Analysis of P2P Accommodation	2021	Toni, M; Renzi, MF; Di Pietro, L; Mugion, RG; Mattia, G	SUSTAINABILITY	10.3390/su13115818
THE RELATIONSHIP BETWEEN EDUCATION LEVEL, GENDER, EMOTION AND PASSION ON THE FEAR OF FAILURE AMONG ENTREPRENEURS	2019	Alessa, AA	SMART-JOURNAL OF BUSINESS MANAGEMENT STUDIES	10.5958/2321-2012.2019.00011.3
The Relationship between Emotional Intelligence and Entrepreneurial Self-Efficacy of Chinese Vocational College Students	2020	Wen, Ya; Chen, Huaruo; Pang, Liman; Gu, Xueying	International journal of environmental research and public health	10.3390/ijerph17124511
The relationship between financial distress and well-being: Exploring the role of self-employment	2021	Berrill, J; Cassells, D; O'Hagan-Luff, M; van Stel, A	INTERNATIONAL SMALL BUSINESS JOURNAL-RESEARCHING ENTREPRENEURSHIP	10.1177/0266242620965384
The Relationship between Self-Employed Workers' Entrepreneurial Attitude and Health Status	2020	Climent-Rodriguez, JA; Navarro-Abal, Y; Sanchez-Lopez, C; Galan-Garcia, A; Gomez-Salgado, J	INTERNATIONAL JOURNAL OF ENVIRONMENTAL RESEARCH AND PUBLIC HEALTH	10.3390/ijerph17061892
The Relationship between Well-Being and Knowledge Sharing	2021	Aoki, K	SUSTAINABILITY	10.3390/su13094978
The Relationship of On-Call Work with Fatigue, Work-Home Interference, and Perceived Performance Difficulties	2015	Ziebertz, Carla M; van Hooff, Madelon L M; Beckers, Debby G J; Hooftman, Wendela E; Kompier, Michiel A J; Geurts, Sabine A E	BioMed research international	10.1155/2015/643413
The relationships between job insecurity, psychological contract breach and counterproductive workplace behavior: Does employment status matter?	2019	Ma, Bing; Liu, Shanshi; Lassleben, Hermann; Ma, Guimei	Personnel Review	10.1108/PR-04-2018-0138
THE RESILIENCE OF MINORITY AND FEMALE ENTREPRENEURS: A LOOK AT ETHNICITY AND GENDER	2021	Shelton, LM; Lugo, MV	JOURNAL OF DEVELOPMENTAL ENTREPRENEURSHIP	10.1142/S1084946721500266
The resilience of the entrepreneur Influence on the success of the business A longitudinal analysis	2014	Ayala, Juan-Carlos; Manzano, Guadalupe	Journal of Economic Psychology	10.1016/j.joep.2014.02.004
The resilient retail entrepreneur: dynamic capabilities for facing natural disasters	2018	Martinelli, E; Tagliazucchi, G; Marchi, G	INTERNATIONAL JOURNAL OF ENTREPRENEURIAL BEHAVIOUR & RESEARCH	10.1108/IJEBR-11-2016-0386
The role of affect in entrepreneurial orientation	2020	Bernoster, I; Mukerjee, J; Thurik, R	SMALL BUSINESS ECONOMICS	10.1007/s11187-018-0116-3
The role of co-living spaces in digital nomads' well-being	2020	von Zumbusch, JSH; Lalicic, L	INFORMATION TECHNOLOGY & TOURISM	10.1007/s40558-020-00182-2
The role of distinct ADHD symptoms for pre-entry entrepreneurial behavior: when intentions do not translate into action	2022	Stappers, J; Andries, P	SMALL BUSINESS ECONOMICS	10.1007/s11187-020-00440-x
The role of emotional intelligence and self-efficacy on social entrepreneurial attitudes and social entrepreneurial intentions	2017	Tiwari, Preeti; Bhat, Anil K.; Tikoria, Jyoti	Journal of Social Entrepreneurship	10.1080/19420676.2017.1371628
The Role of Emotional Intelligence in Entrepreneurs' Perceptions of Success: An Exploratory Study	2017	Zhou, HB; Bojica, AM	INTERNATIONAL REVIEW OF ENTREPRENEURSHIP	10.2139/ssrn.2436333
The role of Emotional Intelligence, Perceived Organizational Support, and Intrinsic Motivation in predicting Entrepreneurial Behavior: a Review and synthesis of the literature	2015	Kamil, Nurul Liyana Mohd; Nasurdin, Aizzat Mohd.	Annamalai International Journal of Business Studies & Research
The role of family support in work-family balance and subjective well-being of SME owners	2020	Leung, Yik Kiu; Mukerjee, Jinia; Thurik, Roy	Journal of Small Business Management	10.1080/00472778.2019.1659675
The Role of Gender in Emotional Intelligence and Entrepreneurial Self-Efficacy	2018	Agarwal, Monika; Satsangi, Akshay Kumar	IUP Journal of Management Research
The role of inspiration in entrepreneurship: Theory and the future research agenda	2019	Wartiovaara, M; Lahti, T; Wincent, J	JOURNAL OF BUSINESS RESEARCH	10.1016/j.jbusres.2018.11.035
The role of intrinsic and extrinsic motivations in sharing economy post-adoption	2022	Oliveira, T; Barbeitos, I; Calado, A	INFORMATION TECHNOLOGY & PEOPLE	10.1108/ITP-01-2020-0007
The Role of Mixed Emotions in the Risk Perception of Novice and Serial Entrepreneurs	2012	Podoynitsyna, Ksenia; Van der Bij, Hans; Song, Michael	Entrepreneurship: Theory & Practice	10.1111/j.1540-6520.2011.00476.x
The Role of Negative Emotions in the Social Processes of Entrepreneurship: Power Rituals and Shame-Related Appeasement Behaviors	2014	Doern, R; Goss, D	ENTREPRENEURSHIP THEORY AND PRACTICE	10.1111/etap.12026
The role of Qing (positive emotions) and Li¹ (rationality) in Chinese entrepreneurial decision making: A Confucian Ren-Yi wisdom perspective	2015	Zhu, Yunxia	Journal of Business Ethics	10.1007/s10551-013-1970-1
The role of social support and acculturative stress in health-related quality of life among day laborers in Northern San Diego	2012	Salgado, Hugo; Castaneda, Sheila F; Talavera, Gregory A; Lindsay, Suzanne P	Journal of immigrant and minority health	10.1007/s10903-011-9568-0
The role of technology in collaborative consumer communities	2019	Guillemot, S; Privat, H	JOURNAL OF SERVICES MARKETING	10.1108/JSM-12-2018-0361
The role of trait emotional intelligence in predicting networking behavior	2017	Torres-Coronas, T; Vidal-Blasco, MA	RBGN-REVISTA BRASILEIRA DE GESTAO DE NEGOCIOS	10.7819/rbgn.v0i0.3127
The self-concept of book publishers and its significance for job satisfaction and satisfaction with economic success	2014	Martin, Albert; Bartscher-Finzer, Susanne	Management Revue	10.5771/0935-9915-2014-4-285
The short term impact of a productive asset transfer in families with child labor: Experimental evidence from the Philippines	2020	Edmonds, E; Theoharides, C	JOURNAL OF DEVELOPMENT ECONOMICS	10.1016/j.jdeveco.2020.102486
The Significance of Herzberg and Taylor for the Gig Economy of China: Evaluating Gigger Incentives for Meituan and Eleme	2020	Mukhopadhyay, BR; Chatwin, CR	INTERNATIONAL JOURNAL OF APPLIED BEHAVIORAL ECONOMICS	10.4018/IJABE.2020100101
The Social Dimension of the Entrepreneurial Motivation in the Central and Eastern European Countries	2019	Bartha, Z; Gubik, AS; Bereczk, A	ENTREPRENEURIAL BUSINESS AND ECONOMICS REVIEW	10.15678/EBER.2019.070101
The Sociomaterial Negotiation of Social Entrepreneurs' Meaningful Work	2019	Symon, Gillian; Whiting, Rebecca	Journal of Management Studies (John Wiley & Sons, Inc.)	10.1111/joms.12421
The solo self-employed person and intrinsic financial security: does the promotion of self-employment institutionalise dualisation?	2019	Tammelin, M	JOURNAL OF POVERTY AND SOCIAL JUSTICE	10.1332/175982719X15535215192741
The Square Inch quilting studio: Survival strategies for a lifestyle enterprise		Krishnan, SN; Ganesh, LS; Rajendran, C	INTERNATIONAL JOURNAL OF ENTREPRENEURSHIP AND INNOVATION	10.1177/14657503211044771
The stature of the self-employed and its relation with earnings and satisfaction	2015	Rietveld, Cornelius A; Hessels, Jolanda; van der Zwan, Peter	Economics and human biology	10.1016/j.ehb.2015.02.001
The subjective well-being of day labourers in South Africa: The role of income and geographical location	2018	Blaauw, PF; Botha, I; Schenck, C	SOUTH AFRICAN JOURNAL OF ECONOMIC AND MANAGEMENT SCIENCES	10.4102/sajems.v21i1.2087
The subjective well-being of homeworkers across life domains	2019	Reuschke, D	ENVIRONMENT AND PLANNING A-ECONOMY AND SPACE	10.1177/0308518X19842583
The Temporary Agency Worker's Motivation Profile Analysis	2021	Sobral, Filipa; Chambel, Maria Jose; Castanheira, Filipa	International journal of environmental research and public health	10.3390/ijerph18136779
The transition from novice to serial crowdfunders: behavioral antecedents and well-being drivers	2020	Efrat, K; Wald, A; Gilboa, S	INTERNET RESEARCH	10.1108/INTR-06-2020-0306
The Turker blues: Hidden factors behind increased depression rates among Amazon’s Mechanical Turkers	2020	Ophir, Yaakov; Sisso, Itay; Asterhan, Christa S. C.; Tikochinski, Refael; Reichart, Roi	Clinical Psychological Science	10.1177/2167702619865973
The uncertain state of work in the US: Profiles of decent work and precarious work	2020	Blustein, DL; Perera, HN; Diamonti, AJ; Gutowski, E; Meerkins, T; Davila, A; Erby, W; Konowitz, L	JOURNAL OF VOCATIONAL BEHAVIOR	10.1016/j.jvb.2020.103481
The validity and reliability of thriving scale in academic context: Mindfulness, gpa, and entrepreneurial intention among university students	2021	Ozcan, Neslihan Arici; Sahin, Safiye; Cankir, Bilal	Current Psychology: A Journal for Diverse Perspectives on Diverse Psychological Issues	10.1007/s12144-021-01590-1
The Weary Founder: Sleep Problems, ADHD-Like Tendencies, and Entrepreneurial Intentions	2021	Gunia, Brian C.; Gish, J. Jeffrey; Mensmann, Mona	Entrepreneurship: Theory & Practice	10.1177/1042258720940502
The Work-Related Well-Being of Solo, Micro, and Small Business Entrepreneurs	2021	Belt, Pekka; Tuunainen, Juha	Nordic Journal of Business
The Yin and Yang of entrepreneurship: Gender differences in the importance of communal and agentic characteristics for entrepreneurs' subjective well-being and performance	2019	Hmieleski, KM; Sheppard, LD	JOURNAL OF BUSINESS VENTURING	10.1016/j.jbusvent.2018.06.006
THRIVING IN THE GIG ECONOMY	2018	Petriglieri, G; Ashford, S; Wrzesniewski, A	HARVARD BUSINESS REVIEW
To be entrepreneurial, or not to be entrepreneurial? Explaining differences in franchisee entrepreneurial behavior within a franchise system	2016	Croonen, EPM; Brand, MJ; Huizingh, EKRE	INTERNATIONAL ENTREPRENEURSHIP AND MANAGEMENT JOURNAL	10.1007/s11365-014-0352-1
To Be Happy: A Case Study of Entrepreneurial Motivation and Entrepreneurial Process from the Perspective of Positive Psychology	2020	Su, XH; Liu, SM; Zhang, SJ; Liu, LL	SUSTAINABILITY	10.3390/su12020584
To Jugaad or Not? How Mumbai's Gig Workers Thrive Against Psychological Contract Discrepancies	2021	Sivarajan, R; Varma, AM; Reshmi	SOUTH ASIAN JOURNAL OF HUMAN RESOURCE MANAGEMENT	10.1177/2322093721995311
Toward a coping-dueling-fit theory of the ADHD-entrepreneurship relationship: Treatment's influence on business venturing, performance, and persistence	2021	Greidanus, Nathan Sidney; Liao, Chi	Journal of Business Venturing	10.1016/j.jbusvent.2020.106087
Training Ukrainian military in job creation and job taking	2020	Kolvereid, L; Iermolenko, O	EUROPEAN JOURNAL OF TRAINING AND DEVELOPMENT	10.1108/EJTD-09-2019-0169
Training, exhaustion, and commitment of temporary agency workers: A test of employability perceptions	2015	Chambel, MJ; Sobral, F; Espada, M; Curral, L	EUROPEAN JOURNAL OF WORK AND ORGANIZATIONAL PSYCHOLOGY	10.1080/1359432X.2013.849246
Trait motivations of crowdsourcing and task choice: A distal-proximal perspective	2018	Pee, L.G.; Koh, E.; Goh, M.	International Journal of Information Management	10.1016/j.ijinfomgt.2018.01.008
Transformative service research, service design, and social entrepreneurship An interdisciplinary framework advancing wellbeing and social impact	2020	Alkire, L; Mooney, C; Gur, FA; Kabadayi, S; Renko, M; Vink, J	JOURNAL OF SERVICE MANAGEMENT	10.1108/JOSM-05-2019-0139
Translators' experiences of occupational stress and job satisfaction	2019	Courtney, J; Phelan, M	TRANSLATION & INTERPRETING-THE INTERNATIONAL JOURNAL OF TRANSLATION AND INTERPRETING	10.12807/ti.111201.2019.a06
Trust and Resilience Supporting the Entrepreneurial Process of Becoming a Self-Employed Entrepreneur	2019	Savolainen, Taina; Ikonen, Mirjami; Nurmenniemi, Helinä	Nordic Journal of Business
Trust-Driven Entrepreneurship for Community Well-Being of Refugees and Their Local Hosts	2021	Baktir, Zeynep; Watson, Forrest	Journal of Macromarketing	10.1177/0276146720935157
Trust, poverty, and subjective wellbeing among Chinese entrepreneurs	2020	Su, Yiyi; Zahra, Shaker A.; Li, Rui; Fan, Di	Entrepreneurship & Regional Development	10.1080/08985626.2019.1640483
Types of institutions and well-being of self-employed and paid employees in Europe	2021	Fritsch, Michael; Sorgner, Alina; Wyrwich, Michael	Small Business Economics	10.1007/s11187-019-00274-2
Uber happy? Work and well-being in the 'Gig Economy'	2019	Berger, Thor; Frey, Carl Benedikt; Levin, Guy; Danda, Santosh Rao	Economic Policy	10.1093/epolic/eiz007
Uncovering the Providers' Continuance Intention of Participation in the Sharing Economy: A Moderated Mediation Model	2021	Jiang, J; Feng, R; Li, EY	SUSTAINABILITY	10.3390/su13095095
Underemployment and Mental Health: A Longitudinal Study		Allan, BA; Kim, T; Shein, B	JOURNAL OF COUNSELING PSYCHOLOGY	10.1037/cou0000610
Understanding Creative Entrepreneurs' Intention to Quit: The Role of Entrepreneurial Motivation, Creativity, and Opportunity	2017	Ming-Huei Chen; Yu-Yu Chang; Hong-Yan Wang; Ming-Han Chen	Entrepreneurship Research Journal	10.1515/erj-2016-0001
UNDERSTANDING EXECUTIVE WOMEN'S PERSPECTIVES ON JOB SATISFACTION AND THEIR DIFFERENT DOMAINS	2021	Puente, ACF; Sanchez-Sanchez, N	ECONOMICS & SOCIOLOGY	10.14254/2071-789X.2021/14-1/11
Understanding micro-level resilience enactment of everyday entrepreneurs under threat	2022	Smith, JB; Smith, CG; Kietzmann, J; Ferguson, STL	JOURNAL OF SMALL BUSINESS MANAGEMENT	10.1080/00472778.2021.2017443
Understanding the Acceptance and Use of M-Learning Apps by Entrepreneurs: An Application of the Social-Cognitive and Motivational Theories	2019	Verkijika, Silas Formunyuy	Information Resources Management Journal	10.4018/IRMJ.2019100103
Understanding the emergence of entrepreneurial passion The influence of perceived emotional support and competences	2019	Stenholm, P; Nielsen, MS	INTERNATIONAL JOURNAL OF ENTREPRENEURIAL BEHAVIOR & RESEARCH	10.1108/IJEBR-02-2018-0065
Understanding the impact of social distance on users' broadcasting intention on live streaming platforms: A lens of the challenge hindrance stress perspective	2019	Zhou, F; Chen, LY; Su, QL	TELEMATICS AND INFORMATICS	10.1016/j.tele.2019.03.002
Understanding the impact of well-being on entrepreneurship in the context of emerging economies	2022	Garcia, EAH; Galia, F; Velez-Ocampo, J	JOURNAL OF ENTREPRENEURSHIP IN EMERGING ECONOMIES	10.1108/JEEE-08-2020-0314
Understanding the motivations for open-source hardware entrepreneurship	2021	Li, ZX; Seering, W; Yang, M; Eesley, C	DESIGN SCIENCE	10.1017/dsj.2021.15
Understanding the relationships between online entrepreneurs’ personal innovativeness, risk taking, and satisfaction: Comparison of pure-play and click-and-mortar	2017	Lian, Jiunn-Woei; Yen, David C.	Journal of Organizational Computing and Electronic Commerce	10.1080/10919392.2017.1297650
Unemployment, temporary work, and subjective well-being: The gendered effect of spousal labor market insecurity	2018	Inanc, Hande	American Sociological Review	10.1177/0003122418772061
Unequal but essential: How subsistence consumer–entrepreneurs negotiate unprecedented shock with extraordinary resilience during covid‐19	2021	Viswanathan, Madhubalan; Faruque Aly, Hussein; Duncan, Ronald; Mandhan, Namrata	Journal of Consumer Affairs	10.1111/joca.12351
Unfolding the Impacts of a Prolonged COVID-19 Pandemic on the Sustainability of Culinary Tourism: Some Insights from Micro and Small Street Food Vendors	2022	Gaffar, V; Tjahjono, B; Abdullah, T; Sari, M; Rofaida, R	SUSTAINABILITY	10.3390/su14010497
Unhappy with well-being research in the temporary work context: Mapping review and research agenda	2018	Imhof, Susanne; Andresen, Maike	The International Journal of Human Resource Management	10.1080/09585192.2017.1384395
Universal Basic Income and Entrepreneurial Pursuit in an Autonomous Society	2019	D'Mello, JF	JOURNAL OF MANAGEMENT INQUIRY	10.1177/1056492619827381
Untangling intense engagement in entrepreneurship: Role overload and obsessive passion in early-stage entrepreneurs	2018	Stroe, Silvia; Wincent, Joakim; Parida, Vinit	Journal of Business Research	10.1016/j.jbusres.2018.04.040
Upshots of Intrinsic Traits on Social Entrepreneurship Intentions among Young Business Graduates: An Investigation through Moderated-Mediation Model	2021	Sana, HA; Alkhalaf, S; Zulfiqar, S; Al-Rahmi, WM; Al-Adwan, AS; AlSoud, AR	SUSTAINABILITY	10.3390/su13095192
USER MOTIVATION AND KNOWLEDGE SHARING IN IDEA CROWDSOURCING	2014	KOSONEN, MIIA; GAN, CHUNMEI; VANHALA, MIKA; BLOMQVIST, KIRSIMARJA	International Journal of Innovation Management	10.1142/9781786346490_0002
Users' motivations to participate in the sharing economy: Moving from profits toward sustainable development	2019	Gazzola, Patrizia; Vătămănescu, Elena‐Mădălina; Andrei, Andreia Gabriela; Marrapodi, Chiara	Corporate Social Responsibility & Environmental Management	10.1002/csr.1715
Using Social Network Analysis to Understand Trust, Reciprocity, and Togetherness in Wildlife Tourism Microentrepreneurship	2019	Kc, B; Morais, DB; Smith, JW; Peterson, MN; Seekamp, E	JOURNAL OF HOSPITALITY & TOURISM RESEARCH	10.1177/1096348019840794
Validation of the Revised BSI-18 With Latino Migrant Day Laborers	2014	Negi, NJ; Iwamoto, DK	RESEARCH ON SOCIAL WORK PRACTICE	10.1177/1049731513507980
Valorisation of Managerial and Entrepreneurial Qualities Through the Development of Emotional Intelligence	2020	Manda, Ionica-Luminița; Todoruț, Doina; Manda, Camelia	Ovidius University Annals, Series Economic Sciences
Victim entrepreneurs doing well by doing good: Venture creation and well-being in the aftermath of a resource shock	2016	Williams, Trenton A.; Shepherd, Dean A.	Journal of Business Venturing	10.1016/j.jbusvent.2016.04.002
Vida PURA: A Cultural Adaptation of Screening and Brief Intervention to Reduce Unhealthy Drinking Among Latino Day Laborers	2015	Ornelas, IJ; Allen, C; Vaughan, C; Williams, EC; Negi, N	SUBSTANCE ABUSE	10.1080/08897077.2014.955900
Vida PURA: An assessment of the fidelity of promotor-delivered screening and brief intervention to reduce unhealthy alcohol use among Latino day laborers	2018	Serrano, Samantha E; Serafini, Kelly; Eller, Nikki; Torres, Vanessa N; Donovan, Dennis; Ornelas, India J	Journal of ethnicity in substance abuse	10.1080/15332640.2017.1300557
Vida PURA: results from a pilot randomized trial of a culturally adapted screening and brief intervention to reduce unhealthy alcohol use among Latino day laborers	2019	Ornelas, India J; Doyle, Suzanne R; Torres, Vanessa N; Serrano, Samantha E; Duran, Bonnie; Donovan, Dennis M	Translational behavioral medicine	10.1093/tbm/ibz071
Virtual mobility and the lonely cloud: Theorizing the mobility‐isolation paradox for self‐employed knowledge‐workers in the online home‐based business context	2018	Daniel, Elizabeth; Di Domenico, MariaLaura; Nunan, Daniel	Journal of Management Studies	10.1111/joms.12321
WANT ENGAGED TEMPORARY AGENCY WORKERS? THINK BEYOND THE MONEY	2018	Jiang, JW; Wang, R	SOCIAL BEHAVIOR AND PERSONALITY	10.2224/sbp.7067
Watch out for the big girls: Black plus-sized content creators creating space and amplifying visibility in digital spaces	2021	Williams, S	FEMINIST MEDIA STUDIES	10.1080/14680777.2021.2004195
Weathering a Crisis: A Multi-Level Analysis of Resilience in Young Ventures	2021	Anwar, A; Coviello, N; Rouziou, M	ENTREPRENEURSHIP THEORY AND PRACTICE	10.1177/10422587211046545
Welfare Beyond Consumption: The Benefits of Having Less	2020	Hutte, A; Balderjahna, I; Hoffmann, S	ECOLOGICAL ECONOMICS	10.1016/j.ecolecon.2020.106719
Well-Being among Social Entrepreneurs in Malaysia: A Theoretical Domains Framework	2019	Sahharon, H; Abdullah, H; D'Silva, JL; Ahmad, A; Ismail, IA	PERTANIKA JOURNAL OF SOCIAL SCIENCE AND HUMANITIES
Well-being and entrepreneurship: Using establishment size to identify treatment effects and transmission mechanisms	2020	Bjornskov, Christian; Foss, Nicolai J	PloS one	10.1371/journal.pone.0226008
Well-being effects of self-employment: A spatial inquiry	2019	Abreu, Maria; Oner, Ozge; Brouwer, Aleid; van Leeuwen, Eveline	Journal of Business Venturing	10.1016/j.jbusvent.2018.11.001
WELL-BEING OF ENTREPRENEURS – INTERNATIONAL COMPARISON BASED ON GEM DATA	2014	Zbierowski, Przemysław	Journal of Positive Management	10.12775/JPM.2014.026
Well-Being of Entrepreneurs: The Thin Line between Work Engagement and Workaholism	2020	Rauch, Andreas	Journal of Enterprising Culture	10.1142/S0218495820500132
Well-Being, Personal Success and Business Performance Among Entrepreneurs: A Two-Wave Study	2018	Dijkhuizen, Josette; Gorgievski, Marjan; van Veldhoven, Marc; Schalk, René	Journal of Happiness Studies	10.1007/s10902-017-9914-6
Wellbeing indicators affecting female entrepreneurship in OECD countries	2019	Ribes-Giner, G.; Moya-Clemente, I.; Cervelló-Royo, R.; Perello-Marin, M. R.	Quality & Quantity: International Journal of Methodology	10.1007/s11135-018-0796-4
What are psychosocial risk factors for entrepreneurs to become unfit for work? A qualitative exploration	2020	Lek, J; Vendrig, A A; Schaafsma, F G	Work (Reading, Mass.)	10.3233/WOR-203299
What drives Generations Y and Z towards collaborative consumption adoption? Evidence from a post-communist environment	2021	Ianole-Calin, R; Druica, E; Hubona, G; Wu, BY	KYBERNETES	10.1108/K-08-2019-0567
What drives students' cyber entrepreneurial intention: The moderating role of disciplinary difference	2016	Wang, YS; Lin, SJ; Yeh, CH; Li, CR; Li, HT	THINKING SKILLS AND CREATIVITY	10.1016/j.tsc.2016.08.003
What Inspires Social Entrepreneurship? The Role of Prosocial Motivation, Intrinsic Motivation, and Gender in Forming Social Entrepreneurial Intention	2022	Yamini, Reza; Soloveva, Daria; Peng, Xiaobao	Entrepreneurship Research Journal	10.1515/erj-2019-0129
What Makes Entrepreneurs Happy? Determinants of Satisfaction Among Founders	2012	Carree, Martin; Verheul, Ingrid	Journal of Happiness Studies	10.1007/s10902-011-9269-3
What matters more for entrepreneurship success? A meta-analysis comparing general mental ability and emotional intelligence in entrepreneurial settings	2021	Allen, JS; Stevenson, RM; O'Boyle, EH; Seibert, S	STRATEGIC ENTREPRENEURSHIP JOURNAL	10.1002/sej.1377
What motivates social entrepreneurs to start social ventures? An exploratory study in the context of a developing economy	2017	Ghalwash, S; Tolba, A; Ismail, A	SOCIAL ENTERPRISE JOURNAL	10.1108/SEJ-05-2016-0014
What prevent you from stepping into the entrepreneurship? Evidence from Chinese makers	2021	Liu, XM; Zhang, YN; Fan, L	CHINESE MANAGEMENT STUDIES	10.1108/CMS-11-2019-0390
What's Love Got to Do With It? Team Entrepreneurial Passion and Performance in New Venture Teams	2019	Santos, SC; Cardon, MS	ENTREPRENEURSHIP THEORY AND PRACTICE	10.1177/1042258718812185
What's up with the self-employed? A cross-national perspective on the self-employed's work-related mental well-being	2018	Gevaert, Jessie; Moortel, Deborah De; Wilkens, Mathijn; Vanroelen, Christophe	SSM - population health	10.1016/j.ssmph.2018.04.001
When Family Members Are Also Business Owners: Is Entrepreneurship Good for Families?	2013	Jennings, JE; Breitkreuz, RS; James, AE	FAMILY RELATIONS	10.1111/fare.12013
When family rooms become guest lounges: Work-family balance of B&B innkeepers	2013	Li, Y; Miao, L; Zhao, XY; Lehto, X	INTERNATIONAL JOURNAL OF HOSPITALITY MANAGEMENT	10.1016/j.ijhm.2013.03.002
When I Feel My Business Succeeds, I Flourish: Reciprocal Relationships Between Positive Orientation, Work Engagement, and Entrepreneurial Success	2019	Laguna, Mariola; Razmus, Wiktor	Journal of Happiness Studies	10.1007/s10902-018-0065-1
When temporary agency work is not so temporary	2019	Chambel, MJ; Sobral, F	ECONOMIC AND INDUSTRIAL DEMOCRACY	10.1177/0143831X18805931
Where does the heart lie? A multistage process model of entrepreneurial passion and role identity management	2020	Kakarika, M; Biniari, M; Guillen, L; Mayo, M	JOURNAL OF ORGANIZATIONAL BEHAVIOR	10.1002/job.2605
Which came first, the chicken or the egg? Exploring the relationship between entrepreneurship and resilience among the Boruca Indians of Costa Rica	2017	McInnis-Bowers, C; Parris, DL; Galperin, BL	JOURNAL OF ENTERPRISING COMMUNITIES-PEOPLE AND PLACES IN THE GLOBAL ECONOMY	10.1108/JEC-01-2015-0014
Which matters more? Group fear versus hope in entrepreneurial escalation of commitment	2019	Huang, TY; Souitaris, V; Barsade, SG	STRATEGIC MANAGEMENT JOURNAL	10.1002/smj.3051
Who stays proactive after entrepreneurship training? Need for cognition, personal initiative maintenance, and well‐being	2019	Mensmann, Mona; Frese, Michael	Journal of Organizational Behavior	10.1002/job.2333
Why buy new when one can share? Exploring collaborative consumption motivations for consumer goods	2020	Kim, Naeun Lauren; Jin, Byoungho Ellie	International Journal of Consumer Studies	10.1111/ijcs.12551
Why entrepreneurs often experience low, not high, levels of stress: The joint effects of selection and psychological capital	2016	Baron, Robert A.; Franklin, Rebecca J.; Hmieleski, Keith M.	Journal of Management	10.1177/0149206313495411
Why the self-employed are happier: Evidence from 25 European countries	2014	Schneck, S	JOURNAL OF BUSINESS RESEARCH	10.1016/j.jbusres.2013.06.008
Why Women Enter Into Entrepreneurship? An Exploratory Study	2019	Patil, P; Deshpande, Y	JOURNAL OF ORGANISATIONAL STUDIES AND INNOVATION
Will emotional intelligence predict entrepreneurial intentions?	2021	Owoseni, Omosolape Olakitan; Mayungbo, Olusegun Adedamola; Olatunji, Olabimpe Ajoke; Okunola, Oluwole Emmanuel	North American Journal of Psychology
Winners, losers, and deniers: Self-selection in crowd innovation contests and the roles of motivation, creativity, and skills	2015	Mack, Thomas; Landau, Christian	Journal of Engineering & Technology Management	10.1016/j.jengtecman.2015.08.003
Women Entrepreneurship and Household Wellbeing: An Exploratory Study of Khyber Pakhtunkhwa	2021	Haram, H; Shams, K; Gohar, M	FWU JOURNAL OF SOCIAL SCIENCES	10.51709/19951272/Summer-2/5
WOMEN ENTREPRENEURSHIP TO IMPROVE THE QUALITY OF LIFE THROUGH BEST PRACTICES IN RURAL MICROBUSINESS	2016	Vargas-hernández, José G.	Economy & Market Communication Review / Casopis za Ekonomiju i Trzisne Komunikacije
Women Managers and Entrepreneurs and Digitalization: On the Verge of a New Era or a Nervous Breakdown?	2019	Rajahonka, M; Villman, K	TECHNOLOGY INNOVATION MANAGEMENT REVIEW	10.22215/timreview/1246
Women Micro-entrepreneurship and Social Inclusion: The Moderating Role of Individual Perceptual Factors	2022	Quagrainie, FA; Adams, S; Kabalan, AAM; Dankwa, AD	JOURNAL OF AFRICAN BUSINESS	10.1080/15228916.2022.2026099
Women minority entrepreneurs: Motivational factors and challenges	2022	Latifi, Vjosë; Ramadani, Veland; Rexhepi, Gadaf	Strategic Change	10.1002/jsc.2491
Women's entrepreneurship at an older age: women linguists' hybrid careers	2020	Romer-Paakkanen, T; Takanen-Korperich, P	QUALITATIVE RESEARCH IN ORGANIZATIONS AND MANAGEMENT	10.1108/QROM-07-2020-1982
Work always wins': client colonisation, time management and the anxieties of connected freelancers	2013	Gold, Michael; Mustafa, Mona	New Technology, Work & Employment	10.1111/ntwe.12017
Work characteristics in long-term temporary workers and temporary-to-permanent workers: A prospective study among Finnish health care personnel	2012	Mauno, S; De Cuyper, N; Kinnunen, U; De Witte, H	ECONOMIC AND INDUSTRIAL DEMOCRACY	10.1177/0143831X11408939
WORK DEMANDS, INDEPENDENCE, VALUATION AS A FARMER, AND MENTAL HEALTH IN FARMING A STUDY OF MENTAL HEALTH AMONG DAIRY FARMERS AND VEGETABLE- AND POTATO FARMERS IN NORWAY	2021	Logstein, B	EUROPEAN COUNTRYSIDE	10.2478/euco-2021-0010
Work experiences on MTurk: Job satisfaction, turnover, and information sharing	2016	Brawley, Alice M.; Pury, Cynthia L. S.	Computers in Human Behavior	10.1016/j.chb.2015.08.031
Work orientations, well-being and job content of self-employed and employed professionals	2018	Warr, Peter; Inceoglu, Ilke	Work, Employment and Society	10.1177/0950017017717684
Work value orientations and worker well-being in the new economy: Implications of the job demands-resources model among internet freelancers	2018	Shevchuk, A; Strebkov, D; Davis, SN	INTERNATIONAL JOURNAL OF SOCIOLOGY AND SOCIAL POLICY	10.1108/IJSSP-01-2018-0006
Work-family conflict, sleep, and health: A comparison of traditional and self-employed workers	2021	Bettac, EL; Probst, TM	INTERNATIONAL JOURNAL OF MANPOWER	10.1108/IJM-02-2019-0106
Work-life balance and life satisfaction among the self-employed	2021	Best, S; Chinta, R	JOURNAL OF SMALL BUSINESS AND ENTERPRISE DEVELOPMENT	10.1108/JSBED-06-2019-0186
Work-related sickness absence as reported by UK general practitioners	2012	Hussey, L; Turner, S; Thorley, K; McNamee, R; Agius, R	OCCUPATIONAL MEDICINE-OXFORD	10.1093/occmed/kqr205
Work-to-family conflict and firm performance of women entrepreneurs: Roles of work-related emotional exhaustion and competitive hostility	2021	De Clercq, Dirk; Kaciak, Eugene; Thongpapanl, Narongsak (Tek)	International Small Business Journal: Researching Entrepreneurship	10.1177/02662426211011405
Work-to-family conflict and life satisfaction: The moderating role of type of employment	2017	Yucel, Deniz	Applied Research in Quality of Life	10.1007/s11482-016-9477-4
Worker perspectives on the impact of non-standard workdays on worker and family well-being: A qualitative study	2021	Suleiman, Adekemi O; Decker, Ragan E; Garza, Jennifer L; Laguerre, Rick A; Dugan, Alicia G; Cavallari, Jennifer M	BMC public health	10.1186/s12889-021-12265-8
Worker satisfaction following employment restructuring: Effects of nonstandard workers and downsizing on job satisfaction in Taiwan	2013	Ko, Jyh-Jer Roger; Yeh, Ying-Jung Yvonne	Social Indicators Research	10.1007/s11205-011-9937-z
Workforce agility and its links to emotional intelligence and workforce performance: A study of small entrepreneurial firms in India	2020	Varshney, Deepanjana; Varshney, Nirbhay Krishna	Global Business & Organizational Excellence	10.1002/joe.22012
Working and Living Conditions and Psychological Distress in Latino Migrant Day Laborers	2019	Organista, Kurt C; Jung, Woojin; Neilands, Torsten B	Health education & behavior : the official publication of the Society for Public Health Education	10.1177/1090198119831753
Working on my own: Measuring the challenges of gig work		Caza, BB; Reid, EM; Ashford, SJ; Granger, S	HUMAN RELATIONS	10.1177/00187267211030098
Working on the Margins: Comparative Perspectives on the Roles and Motivations of Peripheral Actors in Journalism	2019	Schapals, AK; Maares, P; Hanusch, F	MEDIA AND COMMUNICATION	10.17645/mac.v7i4.2374
Workplace Situation and Well-Being of Ecuadorian Self-Employed	2021	Ceular-Villamandos, N; Navajas-Romero, V; del Rio, LCYL; Zambrano-Santos, LZ	SUSTAINABILITY	10.3390/su13041892
Workplace spirituality, well-being at work and employee loyalty in a gig economy: multi-group analysis across temporary vs permanent employment status	2021	Aboobaker, N; Edward, M; Zakkariya, KA	PERSONNEL REVIEW	10.1108/PR-01-2021-0002
Workshop with medical students on physicians' earning opportunities, workload and job satisfaction increases the attractiveness of working self-employed and working in general practice	2022	Heine, Alexander; Geier, Anne-Kathrin; Lippmann, Stefan; Bleckwenn, Markus; Frese, Thomas; Deutsch, Tobias	BMC medical education	10.1186/s12909-022-03191-3
Worries of the poor: The impact of financial burden on the risk attitudes of micro-entrepreneurs	2020	Dalton, Patricio S.; Nhung, Nguyen; Rüschenpöhler, Julius	Journal of Economic Psychology	10.1016/j.joep.2019.102198
Young people's friendships in the context of non-standard work patterns	2013	Woodman, D	ECONOMIC AND LABOUR RELATIONS REVIEW	10.1177/1035304613494636
Youth resilience and training programmes in australia and the us: Beyond neoliberal social therapeutics	2021	Campbell, Perri; Howie, Luke; Moussa, Batool; Mason, Chris; Joyce, Andrew	Journal of Youth Studies	10.1080/13676261.2021.2010686
Youth, enterprise and precarity: or, what is, and what is wrong with, the 'gig economy'?	2019	MacDonald, R; Giazitzoglu, A	JOURNAL OF SOCIOLOGY	10.1177/1440783319837604
YouTube Beauty Gurus and the emotional labour of tribal entrepreneurship	2018	Mardon, Rebecca; Molesworth, Mike; Grigore, Georgiana	Journal of Business Research	10.1016/j.jbusres.2018.04.017
